# Supplementary material for: Fsh Controls Gene Expression in Fish both Independently of and through Steroid Mediation
Source: PLoS One. 2013 Oct 23;8(10):e76684. doi: 10.1371/journal.pone.0076684 (PMC3806798; doi:10.1371/journal.pone.0076684)
Supplement: File S1 — Steroid-mediated and steroid–independent actions of Fsh on gene expression. The searchable excel file summarizes the effect of trilostane on the Fsh responsiveness of 102 testicular genes found to be regulated using the microarray approach (Clusters 1 to 5) and provides a comprehensive annotation including “Clone Name”, “Gene Symbol”, “Gene name”, GeneOntology terms and IDs (“Biological process”, “Molecular function” and “Cellular component”). Additional information, extracted from previous studies, is also reported and includes Lh responsiveness at stage I–II and stage III (Sambroni et al., 2013), testicular expression profile (Rolland et al., 2009) and androgen responsiveness (Rolland et al., 2013). The file also provides the quantile-quantile normalized expression data (Log-2 transformed) of the 102 clones found to be significantly regulated. (XLSX) [file pone.0076684.s002.xlsx]

## Sheet: Feuil1
ID	Clone Name	Gene symbol	Gene name (annotation based on EST comparison to fish genome sequences)	Similarity	Species	Gene name (annotation based on Sigenae contig sequences comparison to fish genomes and protein databases)	Gene symbol	Cluster	Response to Fsh and its sensitivity to trilostane	Stage I-II In vitro gonadotropin response	Stage III In vitrogonadotropin response	Testicular expression profile (Rolland et al., 2009)	Androgen in vivo regulation (Rolland et al., 2013)	biological_process terms	biological_process IDs	molecular_function terms	molecular_function IDs	cellular_component terms	cellular_component IDs	Ctrl1	Ctrl2	Ctrl3	Ctrl4	Ctrl5	Ctrl6	Fsh13	Fsh14	Fsh15	Fsh16	Fsh17	Fsh18	Tri25	Tri26	Tri27	Tri28	Tri29	Tri30	Fsh+Tri37	Fsh+Tri38	Fsh+Tri39	Fsh+Tri40	Fsh+Tri41	Fsh+Tri42
ID_3054	tcad0006.n.10	-	-	Highly similar	Perca flavescens	14 kDa apolipoprotein	-	Cluster 1b	Up Fsh Tri sensitive	Up Fsh, Lh	Up Fsh, Lh	Somatic		-	-	-	-	-	-	7.06	6.95	6.33	6.88	6.83	6.84	7.82	7.61	7.94	7.84	8.28	8.17	6.79	6.76	6.6	6.64	6.65	7.12	7.03	6.96	6.93	6.69	6.7	7.01
ID_4483	tcay0013.h.14	HSD3B2	3 beta-hydroxysteroid dehydrogenase/Delta 5-->4-isomerase type 2 (3- beta-HSD II) [Includes: 3-beta-hydroxy-Delta(5)-steroid dehydrogenase (EC 1.1.1.145) (3-beta-hydroxy-5-ene steroid dehydrogenase) (Progesterone reductase); Steroid Delta-isomerase (EC 5.	Orthologue	Gastero	3-HSD 1 protein. [Source:Uniprot/SPTREMBL;Acc:Q6I955]	HSD3B2	Cluster 2c	Up Fsh Tri insensitive	Up Fsh	­	Somatic Down Stage8	Cluster 1 - Down	oxidation reduction (0055114);androgen biosynthetic process (0006702);estrogen biosynthetic process (0006703);progesterone biosynthetic process (0006701)	0006694;0008152;0055114;0006700;0006702;0006703;0006701;0008202;0044249;0009058;0008150;0044237;0009987;0044255;0006629;0044238;0008610;0008207;0042445;0010817;0065008;0065007;0042446;0042448;0008209;0008210;0034754	3-beta-hydroxy-delta5-steroid dehydrogenase activity (0003854);steroid delta-isomerase activity (0004769);steroid binding (0005496);3(or 17)beta-hydroxysteroid dehydrogenase activity (0030283);NAD binding (0051287)	0003824;0003854;0005488;0016491;0016853;0004769;0005496;0016229;0030283;0051287;0003674;0033764;0016616;0016614;0016863;0016860;0008289;0050662;0048037;0000166	mitochondrial inner membrane (0005743);mitochondrial intermembrane space (0005758);microsome (0005792);integral to membrane (0016021);smooth endoplasmic reticulum membrane (0030868)	0005739;0005743;0005758;0005783;0005792;0016020;0016021;0030868;0005789;0031966;0043231;0043227;0043226;0005575;0043229;0044424;0044464;0005623;0005622;0044444;0005737;0019866;0031090;0044422;0031967;0031975;0044446;0044429;0005740;0031970;0031974;0044425;0044432;0042175;0012505;0042598;0005624;0005626;0000267;0031224;0005790	6.87	7.18	7.01	6.5	7.04	7.13	7.61	7.49	7.22	7.29	7.14	7.84	7.11	6.96	7.39	7.25	7.15	6.77	7.56	7.65	7.28	7.75	7.6	7.75
ID_7894	tcba0024.k.21	-	3-hydroxy-3-methylglutaryl-coenzyme A reductase (EC 1.1.1.34) (HMG-CoA reductase). [Source:Uniprot/SWISSPROT;Acc:P04035]	Orthologue	Gastero	3-hydroxy-3-methylglutaryl-coenzyme A reductase (EC 1.1.1.34) (HMG-CoA reductase). [Source:Uniprot/SWISSPROT;Acc:P04035]	HMGCR (2 of 2)	Cluster 2c	Up Fsh Tri insensitive	-	­	-		heart morphogenesis (0003007);isoprenoid biosynthetic process (0008299);coenzyme A metabolic process (0015936);oxidation reduction (0055114)	0003007;0008299;0015936;0055114;0009887;0009653;0032502;0008150;0048856;0048513;0048731;0007275;0032501;0007507;0006720;0044255;0006629;0044238;0008152;0044237;0009987;0008610;0009058;0006752;0006732;0051186;0072358;0072359;0044249;0033865;0009117;0006753;0055086;0006139;0034641;0006807;0044281;0046128;0009119;0009116;0042278;0072521;0046483	hydroxymethylglutaryl-CoA reductase (NADPH) activity (0004420);NADP binding (0050661)	0004420;0016491;0050661;0050662;0016616;0016614;0003824;0003674;0048037;0005488;0000166	endoplasmic reticulum membrane (0005789);integral to membrane (0016021)	0005789;0016021;0031090;0016020;0044464;0005575;0005623;0044422;0043226;0043227;0044425;0044432;0044444;0044424;0005622;0005737;0044446;0043229;0005783;0043231;0042175;0012505;0031224	6.72	6.74	6.47	6.28	6.33	6.61	6.98	7.26	6.88	6.99	7.39	7.22	6.94	6.89	7.02	6.45	6.64	6.98	7.05	7.27	7.08	7.21	7.12	7.25
ID_4577	1RT153A18_C_A09	RPL30	60S ribosomal protein L30. [Source:Uniprot/SWISSPROT;Acc:P62888]	Orthologue	Gastero	60S ribosomal protein L30. [Source:Uniprot/SWISSPROT;Acc:P62888]	RPL30	Cluster 5	Down Fsh Tri insensitive	-	­	-		translational elongation (0006414)	0006412;0006414;0008150;0034961;0034645;0009059;0009058;0008152;0043170;0044249;0044237;0009987;0044260;0034960;0043283;0043284;0044267;0019538;0044238;0010467	structural constituent of ribosome (0003735);RNA binding (0003723)	0003735;0003723;0003674;0003676;0005488;0005198	cytosolic large ribosomal subunit (0022625)	0005622;0005840;0005737;0005829;0022625;0005575;0030529;0044464;0005623;0044424;0044444;0032991;0043232;0043228;0043226;0043229;0015934;0033279;0044446;0044422;0044445;0022626	10.93	10.5	11.18	10.41	11.05	11.02	10.63	10.82	10.25	10.42	10.51	10.58	11.04	11.14	10.86	11.3	10.84	11.53	10.52	10.55	10.19	11.01	10.7	10.22
ID_4854	tcac0006.o.18	PGD	6-phosphogluconate dehydrogenase, decarboxylating (EC 1.1.1.44). [Source:Uniprot/SWISSPROT;Acc:P52209]	Orthologue	Gastero	6-phosphogluconate dehydrogenase, decarboxylating (EC 1.1.1.44). [Source:Uniprot/SWISSPROT;Acc:P52209]	PGD	Cluster 4	Up Fsh Up Tri Up Fsh+Tri	-	­	Somatic		oxidation reduction (0055114);pentose-phosphate shunt, oxidative branch (0009051);pentose biosynthetic process (0019322)	0006098;0008152;0055114;0009051;0019322;0006007;0006006;0019318;0005996;0006066;0044237;0008150;0009987;0044262;0005975;0044238;0019320;0046365;0044275;0016052;0009056;0044265;0009057;0043170;0044248;0044260;0046164;0006740;0006739;0006769;0019362;0006733;0006732;0051186;0006767;0006766;0009117;0006753;0055086;0006139;0019321;0046364;0034637;0016051;0009058;0044249;0046165;0044281;0044282;0046496…	phosphogluconate dehydrogenase (decarboxylating) activity (0004616);NADP binding (0050661);protein binding (0005515);phosphogluconate 2-dehydrogenase activity (0008114)	0003824;0004616;0005488;0016491;0050661;0050662;0005515;0008114;0003674;0016616;0016614;0048037;0000166	-	-	9.45	9.84	9.47	8.74	9.87	9.62	10.39	9.81	9.76	10.32	9.98	10.02	10.16	10.76	11.07	10.23	10.27	10.26	11.18	11.13	10.94	11.46	10.87	10.92
ID_5575	tcav0003.g.13	-	Amyloid-like protein 1 precursor (APLP) (APLP-1) [Contains: C30]. [Source:Uniprot/SWISSPROT;Acc:P51693]	Orthologue	Gastero	Amyloid-like protein 1 precursor (APLP) (APLP-1) [Contains: C30]. [Source:Uniprot/SWISSPROT;Acc:P51693]	APLP1	Cluster 2b	Up Fsh Tri insensitive	-	­	-		mRNA polyadenylation (0006378);regulation of translation (0006417);endocytosis (0006897);apoptosis (0006915);cell adhesion (0007155);organ morphogenesis (0009887);extracellular matrix organization (0030198);forebrain development (0030900)	0006378;0006417;0006897;0006915;0007155;0007399;0008219;0009887;0030198;0030900;0031124;0006397;0006396;0016070;0006139;0044237;0008152;0008150;0009987;0044238;0034960;0043283;0043170;0044260;0010467;0016071;0031123;0043631;0010556;0009889;0019222;0050789;0065007;0060255;0010608;0010468;0031326;0031323;0050794;0032268;0051246;0010324;0016044;0016043;0016192;0006810;0051234;0051179;0012501;0016265…	copper ion binding (0005507);protein binding (0005515);heparin binding (0008201);zinc ion binding (0008270)	0005488;0005507;0005515;0008201;0008270;0046872;0003674;0046914;0043169;0043167;0005539;0030247;0001871;0030246	integral to membrane (0016021);basement membrane (0005604);membrane fraction (0005624);cytoplasm (0005737);plasma membrane (0005886)	0016021;0005604;0005624;0005737;0005886;0016020;0044420;0044421;0005575;0005576;0031012;0005578;0005626;0000267;0044464;0005623;0044424;0005622;0031224;0044425;0071944	7.76	8.1	8.43	7.25	8.32	8.03	8.48	8.71	8.67	8.41	8.93	8.84	8.39	7.99	8.16	8.13	8.19	8.21	8.23	8.7	8.62	8.6	8.28	8.89
ID_3250	tcba0024.p.18	Q5EEX7_ORYLA	Anti-mullerian hormone (Fragment). [Source:Uniprot/SPTREMBL;Acc:Q5EEX7]	Highly similar	Salmo salar	Anti-mullerian hormone	Q5EEX7_ORYLA	Cluster 5	Down Fsh Tri insensitive	Down Fsh	­	Somatic Down Stage8	Cluster 1 - Down	-	-	-	-	-	-	8.77	7.97	8.4	6.94	8.54	7.99	7.45	8.16	8.09	7.58	7.98	7.92	8.74	8.9	8.79	8.95	8.84	8.39	8.49	7.99	7.98	8.21	8.25	8.11
ID_1099	tcay0004.j.03	ABCA1 (1 of 3)	ATP-binding cassette sub-family A member 1 (ATP-binding cassette transporter 1) (ATP-binding cassette 1) (ABC-1) (Cholesterol efflux regulatory protein). [Source:Uniprot/SWISSPROT;Acc:O95477]	Probable Orthologue	Oryzias	ATP-binding cassette sub-family A member 1 (ATP-binding cassette transporter 1) (ATP-binding cassette 1) (ABC-1) (Cholesterol efflux regulatory protein). [Source:Uniprot/SWISSPROT;Acc:O95477]	ABCA1 (2 of 2)	Cluster 2a	Up Fsh Tri insensitive	Up Fsh	Up Fsh	Somatic		peptide secretion (0002790);protein amino acid lipidation (0006497);phagocytosis, engulfment (0006911);lysosome organization (0007040);G-protein coupled receptor protein signaling pathway (0007186);cholesterol metabolic process (0008203);endosome transport (0016197);positive regulation of cAMP biosynthetic process (0030819);intracellular cholesterol transport (0032367);Cdc42 protein signal transd…	0002790;0006497;0006629;0006810;0006911;0007040;0007186;0008202;0008203;0016197;0030819;0032367;0032488;0033344;0033700;0042632;0043691;0045332;0050702;0055091;0060155;0007584;0015914;0030301;0042157;0042158;0042493;0015833;0051234;0008150;0051179;0046903;0006464;0043412;0043283;0043170;0008152;0044267;0019538;0044238;0044260;0044237;0009987;0034645;0009059;0009058;0044249;0010324;0016044;0016043…	ATP binding (0005524);phospholipid binding (0005543);phospholipid transporter activity (0005548);anion transmembrane transporter activity (0008509);cholesterol binding (0015485);cholesterol transporter activity (0017127);syntaxin-13 binding (0030349);small GTPase binding (0031267);apolipoprotein A-I receptor activity (0034188);high-density lipoprotein binding (0008035);ATPase activity, coupled to…	0000166;0005515;0005524;0005543;0005548;0008509;0015485;0016887;0017127;0030349;0031267;0034188;0008035;0030226;0042626;0017111;0005488;0003674;0032559;0030554;0017076;0032555;0032553;0008289;0005319;0022892;0005215;0008034;0015075;0022891;0022857;0032934;0005496;0016462;0016818;0016817;0016787;0003824;0015248;0004872;0004871;0060089;0034185;0019905;0000149;0051020;0019899;0034186;0015405;0015399…	membrane fraction (0005624);Golgi apparatus (0005794);integral to plasma membrane (0005887);membrane raft (0045121);phagocytic vesicle (0045335)	0005624;0005794;0005886;0005887;0045121;0045335;0043231;0016020;0016021;0005626;0000267;0044464;0005575;0005623;0043227;0043226;0043229;0044424;0005622;0044444;0005737;0031224;0044425;0031226;0044459;0030139;0016023;0031410;0031982;0031988;0071944	6.79	6.9	7.05	6.52	6.81	6.94	7.62	7.78	7.71	7.57	7.55	7.48	7.38	7.14	7.18	6.95	7.48	7.24	7.77	7.89	7.7	7.67	7.69	8.01
ID_6162	tcac0004.a.22	-	-	Highly similar	Mus musculus	BC043301 protein (Fragment)	-	Cluster 5	Down Fsh only in presence of Tri	-	­	Meiotic/Postmeiotic+ Stage8		-	-	-	-	-	-	7.62	8.19	8.38	8.71	8.49	7.86	7.97	8.57	8.09	8.22	7.88	8.02	8.86	8.32	8.36	7.91	8.49	8.58	7.65	7.81	7.96	7.31	7.81	7.52
ID_5075	tcbk0036.h.07	zgc:63524	Hypothetical protein LOC406757 [Source:RefSeq_peptide;Acc:NP_998613]	Orthologue	Gastero	Calnexin precursor (Major histocompatibility complex class I antigen- binding protein p88) (p90) (IP90). [Source:Uniprot/SWISSPROT;Acc:P27824]	CANX	Cluster 1c	Up Fsh Tri sensitive	-	­	Somatic Up Stage8		protein folding (0006457);angiogenesis (0001525);protein secretion (0009306)	0006457;0001525;0009306;0048646;0032502;0008150;0009653;0048856;0048514;0009887;0048513;0048731;0007275;0032501;0001568;0001944;0044267;0019538;0043170;0008152;0044238;0044260;0044237;0009987;0015031;0006810;0051234;0051179;0045184;0008104;0033036;0032940;0046903;0051649;0051641;0072358;0072359	calcium ion binding (0005509);unfolded protein binding (0051082);sugar binding (0005529)	0005509;0051082;0005529;0005515;0043169;0043167;0005488;0003674;0046872;0030246	endoplasmic reticulum membrane (0005789);integral to membrane (0016021);melanosome (0042470)	0005783;0005737;0005789;0016020;0016021;0042470;0044424;0044464;0005575;0005623;0005622;0043231;0043227;0043226;0043229;0044444;0031090;0044422;0044425;0044432;0044446;0042175;0012505;0031224;0048770;0016023;0031410;0031982;0031988	9.44	9.37	9.63	8.33	8.97	9.31	10.29	9.95	10.54	9.55	10.59	9.69	8.76	9.05	9.53	8.56	9.46	9.16	8.99	9.35	9.21	9.3	9.56	9.34
ID_4686	tcac0003.a.02	CTSL1	Cathepsin L1 precursor (EC 3.4.22.15) (Major excreted protein) (MEP) [Contains: Cathepsin L1 heavy chain; Cathepsin L1 light chain]. [Source:Uniprot/SWISSPROT;Acc:P07711]	Orthologue	Oryzias	Cathepsin L. [Source:Uniprot/SPTREMBL;Acc:Q6F6A1]	CTSL1	Cluster 1c	Up Fsh Tri sensitive	Up Fsh	Up Lh	Somatic		proteolysis (0006508);rRNA processing (0006364);protein catabolic process (0030163)	0006508;0006364;0030163;0016072;0034660;0016070;0006139;0044237;0008152;0008150;0009987;0044238;0034960;0043283;0043170;0044260;0034470;0006396;0010467;0042254;0006996;0016043;0022613;0044267;0019538;0043285;0009057;0009056;0034641;0006807;0090304;0071843;0044085;0071840;0071841;0071842	cysteine-type endopeptidase activity (0004197);aminopeptidase activity (0004177);kininogen binding (0030984);peptide binding (0042277)	0004197;0008233;0008234;0016787;0005515;0004177;0030984;0042277;0008238;0070011;0003824;0003674;0004175;0005488	extracellular region (0005576);lysosome (0005764);cell junction (0030054);soluble fraction (0005625)	0005575;0005576;0005764;0030054;0005625;0000267;0044464;0005623;0000323;0005773;0043231;0043227;0043226;0043229;0044424;0005622;0044444;0005737;0044459;0044425;0016020;0005886;0071944	10.88	10.51	10.36	9.74	10.7	10.87	11.91	11.62	11.49	11.65	11.91	11.63	9.72	10.53	10.59	10.37	10.05	10.33	10.79	10.61	10.54	11.21	10.74	11.17
ID_4207	tcay0013.c.03	CTSSB.1	Cathepsin S [Source:RefSeq_peptide;Acc:NP_001019580]	Orthologue	Danio	Cathepsin S [Source:RefSeq_peptide;Acc:NP_001019580]	zgc:112226	Cluster 2b	Up Fsh Tri insensitive	Up Fsh	­	Somatic Down Stage8		proteolysis (0006508);immune response (0006955)	0006508;0006955;0044267;0019538;0043170;0008152;0008150;0044238;0044260;0044237;0009987;0002376;0050896	cysteine-type endopeptidase activity (0004197)	0004197;0008233;0008234;0016787;0004175;0070011;0003824;0003674	extracellular region (0005576);lysosome (0005764);membrane (0016020)	0005575;0005576;0005737;0005764;0016020;0043231;0044424;0044464;0005623;0005622;0000323;0005773;0043227;0043226;0043229;0044444	7.48	7.73	8.13	6.45	7.77	8.36	8.81	8.06	8.37	8.22	8.39	8.68	7.89	7.57	7.66	7.86	7.74	7.87	8.31	8.14	8.69	8.32	8.53	8.43
ID_4699	tcav0002.d.23	CTSS (1 of 2)	Cathepsin S precursor (EC 3.4.22.27). [Source:Uniprot/SWISSPROT;Acc:P25774]	Orthologue	Takifugu	Cathepsin S precursor (EC 3.4.22.27). [Source:Uniprot/SWISSPROT;Acc:P25774]	CTSS (1 of 2)	Cluster 1c	Up Fsh Tri insensitive	Up Fsh	­	Somatic+Gonia		proteolysis (0006508);immune response (0006955)	0006508;0006955;0044267;0019538;0043170;0008152;0008150;0044238;0044260;0044237;0009987;0002376;0050896	cysteine-type endopeptidase activity (0004197)	0004197;0008233;0008234;0016787;0004175;0070011;0003824;0003674	extracellular region (0005576);lysosome (0005764);membrane (0016020)	0005575;0005576;0005737;0005764;0016020;0043231;0044424;0044464;0005623;0005622;0000323;0005773;0043227;0043226;0043229;0044444	6.99	7.32	6.8	6.5	7.37	7.47	7.78	7.46	7.61	8.02	7.77	7.59	6.98	7.62	7.16	7.02	6.59	7.4	7.57	7.68	7.55	7.98	7.96	7.84
ID_6071	tcbk0031.o.22	SLC7A3	Solute carrier family 7 (cationic amino acid transporter, y+ system), member 3 [Source:RefSeq_peptide;Acc:NP_001007330]	Orthologue	Gastero	Cationic amino acid transporter 3 (CAT-3) (Solute carrier family 7 member 3) (Cationic amino acid transporter y+). [Source:Uniprot/SWISSPROT;Acc:Q8WY07]	slc7a3	Cluster 2a	Up Fsh Tri insensitive	-	Up Fsh	-		arginine transport (0015809);lysine transport (0015819);ornithine transport (0015822);regulation of TOR signaling pathway (0032006)	0006810;0006865;0015809;0015819;0015822;0032006;0051234;0008150;0051179;0015837;0046942;0015849;0015802;0009966;0010646;0050794;0050789;0065007;0071702;0071705;0023051;0048583	arginine transmembrane transporter activity (0015181);L-lysine transmembrane transporter activity (0015189);cationic amino acid transmembrane transporter activity (0015326);L-ornithine transmembrane transporter activity (0000064)	0015171;0015181;0015189;0015326;0000064;0015179;0005275;0022804;0022857;0005215;0003674;0022891;0022892;0046943;0005342;0015174;0008324;0015075	centrosome (0005813);nuclear membrane (0031965);integral to plasma membrane (0005887)	0016020;0016021;0005634;0005737;0005813;0005886;0031965;0005887;0043231;0043227;0043226;0005575;0043229;0044424;0044464;0005623;0005622;0005815;0044430;0044446;0044422;0005856;0043232;0043228;0044444;0015630;0031224;0044425;0031226;0044459;0031090;0044428;0005635;0031967;0031975;0012505;0071944	6.4	6.88	6.94	6.36	6.38	6.66	7.27	7.36	7.28	7.43	7.31	7.45	7.08	6.95	7.01	6.81	7.05	6.69	7.45	7.51	7.68	7	7.21	6.88
ID_8706	tcad0004.b.04	CEBPD	CCAAT/enhancer-binding protein delta (C/EBP delta) (Nuclear factor NF- IL6-beta) (NF-IL6-beta). [Source:Uniprot/SWISSPROT;Acc:P49716]	Highly similar	Oncorhynchus mykiss	CCAAT/enhancer binding protein delta2	CEBPD	Cluster 1b	Up Fsh Tri sensitive	Up Fsh, Lh	­	Somatic		-	-	-	-	-	-	6.91	6.98	6.97	6.05	6.7	6.93	7.9	8.18	7.63	7.51	8.02	7.77	6.8	6.85	6.76	6.5	6.57	6.32	6.96	6.99	7.22	6.66	7.07	6.74
ID_6067	tcay0010.l.05	CEBPB	CCAAT/enhancer binding protein beta [Source:RefSeq_peptide;Acc:NP_571959]	Orthologue	Gastero	CCAAT/enhancer-binding protein beta (C/EBP beta) (Nuclear factor NF- IL6) (Transcription factor 5). [Source:Uniprot/SWISSPROT;Acc:P17676]	cebpb	Cluster 2b	Up Fsh Tri sensitive	Up Fsh, Lh	Up Fsh, Lh	-		response to bacterium (0009617);embryonic placenta development (0001892);transcription from RNA polymerase II promoter (0006366);anti-apoptosis (0006916);induction of apoptosis (0006917);acute-phase response (0006953);immune response (0006955);neuron differentiation (0030182);regulation of interleukin-6 biosynthetic process (0045408);fat cell differentiation (0045444);positive regulation of trans…	0006355;0009617;0001892;0006366;0006916;0006917;0006953;0006954;0006955;0030182;0045408;0045444;0045941;0045944;0006350;0001890;0009887;0009653;0032502;0008150;0048856;0048513;0048731;0007275;0032501;0001701;0043009;0009792;0009790;0006139;0044237;0008152;0009987;0044238;0034961;0034645;0009059;0009058;0043170;0044249;0044260;0034960;0043283;0043284;0010467;0045449;0010468;0060255;0019222;0050789…	sequence-specific DNA binding (0043565);transcription activator activity (0016563);protein homodimerization activity (0042803);protein heterodimerization activity (0046982);RNA polymerase II transcription factor activity, enhancer binding (0003705)	0003677;0003700;0043565;0046983;0016563;0042803;0046982;0003705;0005515;0003676;0005488;0003674;0030528;0003702;0042802;0001071;0000981	nucleus (0005634);cytoplasm (0005737)	0005634;0005737;0043231;0043227;0043226;0005575;0043229;0044424;0044464;0005623;0005622	8.55	9.47	9.81	8.08	9.36	9.59	9.91	10.16	10.14	10.36	9.98	10.36	9.98	9.74	9.24	9.8	9.8	9.49	10.2	9.66	10.62	9.69	9.99	10.04
ID_6230	1RT74K16_C_F08	CEBPD	CCAAT/enhancer-binding protein delta (C/EBP delta) (Nuclear factor NF- IL6-beta) (NF-IL6-beta). [Source:Uniprot/SWISSPROT;Acc:P49716]	Orthologue	Takifugu	CCAAT/enhancer-binding protein delta (C/EBP delta) (Nuclear factor NF- IL6-beta) (NF-IL6-beta). [Source:Uniprot/SWISSPROT;Acc:P49716]	CEBPD	Cluster 1b	Up Fsh Tri sensitive	Up Fsh, Lh	Up Fsh, Lh	Somatic		metabolic process (0008152)	0008152;0008150	catalytic activity (0003824);transcription factor binding (0008134)	0003824;0008134;0003674;0005515;0005488	nucleus (0005634)	0005634;0043231;0043227;0043226;0005575;0043229;0044424;0044464;0005623;0005622	6.97	7.08	7.26	6.4	6.85	7.05	7.65	8.03	7.63	7.77	7.69	7.95	6.72	6.52	6.74	6.56	6.64	6.31	7.09	6.61	7.22	6.58	6.88	6.6
ID_8943	1RT93E03_A_C02	-	Chromosome 18 SCAF10091, whole genome shotgun sequence	Highly similar	Tetraodon nigroviridis	Leucine-rich repeat-containing protein 8C	LRRC8	Cluster 2b	Up Fsh Tri sensitive	Up Fsh, Lh	Up Fsh, Lh	Somatic Up Stage8		-	-	-	-	-	-	6.31	6.67	6.61	5.79	6.6	6.78	7.3	7.12	7.04	7.43	7.07	7.25	6.84	6.58	6.91	6.65	6.69	6.46	6.9	7.04	6.73	6.98	6.9	6.78
ID_6682	tcbk0008.e.10	-	Chromosome 18 SCAF10091, whole genome shotgun sequence	Highly similar	Tetraodon nigroviridis	Leucine-rich repeat-containing protein 8C	LRRC8	Cluster 2b	Up Fsh Tri sensitive	Up Fsh, Lh	Up Fsh, Lh	-		-	-	-	-	-	-	5.95	6.41	5.96	4.86	6.07	6.49	6.92	6.76	7.01	7.7	7.35	7.2	6.52	5.88	5.98	6.23	5.93	5.27	6.49	6.93	6.68	6.89	6.64	6.51
ID_4074	tcad0004.b.24	ANGPTL7	Angiopoietin-related protein 7 precursor (Angiopoietin-like 7) (Angiopoietin-like factor) (Cornea-derived transcript 6 protein). [Source:Uniprot/SWISSPROT;Acc:O43827]	Highly similar	Tetraodon nigroviridis	Chromosome undetermined SCAF12146, whole genome shotgun sequence	ANGPTL7	Cluster 2a	Up Fsh Tri insensitive	-	­	A-Spermatogonia	Cluster 1 - Down	-	-	-	-	-	-	9.23	9.3	9.08	9.17	8.99	9.35	9.89	9.74	9.83	9.74	9.73	9.87	9.65	9.26	9.4	9.27	9.79	9.34	9.77	9.53	10.2	9.59	9.61	9.81
ID_761	tcab0001.e.06	FASN	Fatty acid synthase (EC 2.3.1.85) [Includes: [Acyl-carrier-protein] S- acetyltransferase (EC 2.3.1.38); [Acyl-carrier-protein] S- malonyltransferase (EC 2.3.1.39); 3-oxoacyl-[acyl-carrier-protein] synthase (EC 2.3.1.41); 3-oxoacyl-[acyl-carrier-protein] r	Highly similar	Tetraodon nigroviridis	Chromosome undetermined SCAF12412, whole genome shotgun sequence. (Fragment)	FASN	Cluster 2a	Up Fsh Tri insensitive	-	­	Somatic Up Stage8		-	-	-	-	-	-	7.57	8.04	8.14	7.59	7.68	8.01	8.57	8.75	9.49	8.75	9.02	8.94	8.34	7.82	8.39	8.14	8.53	7.78	8.93	8.93	8.86	8.63	8.43	8.86
ID_1338	tcad0009.j.11	TFPI2	Tissue factor pathway inhibitor 2 precursor (TFPI-2) (Placental protein 5) (PP5). [Source:Uniprot/SWISSPROT;Acc:P48307]	Highly similar	Tetraodon nigroviridis	Chromosome undetermined SCAF16203, whole genome shotgun sequence	TFPI2	Cluster 2a	Up Fsh Tri insensitive	Up Fsh	Up Fsh	Somatic Down Stage8		-	-	-	-	-	-	6.09	6.59	6.28	6.48	6.31	6.33	7.27	7.03	7.35	7.37	7.42	7.21	6.22	6.39	6.58	6.06	7	6.57	7.81	7.73	7.99	7.35	7.48	7.65
ID_4363	tcay0008.f.19	zgc:92247	Hypothetical protein LOC436897 [Source:RefSeq_peptide;Acc:NP_001002624]	Highly similar	Fugu rubripes	Claudin 11a	zgc:92247	Cluster 1b	Up Fsh Tri sensitive	-	­	Somatic Up Stage8	Cluster 2 - Up at day 7	-	-	-	-	-	-	9.48	9.49	9.37	8.53	9.16	9.76	10.14	9.71	9.94	10.09	9.87	10.07	9.15	8.74	8.7	9.08	9.03	8.39	9.31	9.37	9.56	9.03	9.18	9.15
ID_5412	tcbk0050.a.09	NR2F2	Nuclear receptor subfamily 2, group F, member 2 [Source:RefSeq_peptide;Acc:NP_571258]	Orthologue	Gastero	COUP transcription factor 2 (COUP-TF2) (COUP-TF II) (Apolipoprotein AI regulatory protein 1) (ARP-1). [Source:Uniprot/SWISSPROT;Acc:P24468]	nr2f2	Cluster 1d	Up Fsh Tri sensitive	Up Fsh	­	-		transcription (0006350);neuron migration (0001764);lipid metabolic process (0006629);signal transduction (0007165);skeletal muscle development (0007519);anterior/posterior pattern formation (0009952);radial pattern formation (0009956);forebrain development (0030900);blood vessel morphogenesis (0048514);limb development (0060173);negative regulation of transcription from RNA polymerase II promoter…	0006350;0006355;0001764;0006357;0006629;0007165;0007519;0009952;0009956;0030900;0048514;0060173;0000122;0045449;0010468;0060255;0019222;0050789;0065007;0008150;0010556;0009889;0019219;0031323;0050794;0031326;0051252;0045892;0016481;0010558;0009890;0009892;0048519;0010605;0010629;0031327;0031324;0048523;0045934;0051253;0016477;0048870;0006928;0009987;0051674;0051179;0040011;0048699;0022008;0048468…	transcription factor activity (0003700);steroid hormone receptor activity (0003707);zinc ion binding (0008270);sequence-specific DNA binding (0043565);ligand-regulated transcription factor activity (0003706);transcription corepressor activity (0003714)	0003677;0003700;0003707;0004872;0004879;0008270;0043565;0046872;0003706;0003714;0003676;0005488;0003674;0030528;0003704;0003702;0004871;0060089;0003712;0008134;0005515;0016564;0046914;0043169;0043167	nucleus (0005634)	0005634;0043231;0043227;0043226;0005575;0043229;0044424;0044464;0005623;0005622	5.94	5.96	5.93	6.12	5.91	5.95	6.34	6.47	7.12	6.19	6.68	6.86	5.96	5.93	6.06	5.72	5.64	6.76	5.99	6.4	6.21	6.09	6.02	6.42
ID_8207	tcbk0016.j.18	CCNG1	Cyclin-G1 (Cyclin-G). [Source:Uniprot/SWISSPROT;Acc:P51959]	Orthologue	Takifugu	Cyclin-G1 (Cyclin-G). [Source:Uniprot/SWISSPROT;Acc:P51959]	CCNG1	Cluster 2a	Up Fsh Tri insensitive	-	­	-		regulation of cyclin-dependent protein kinase activity (0000079);mitosis (0007067);cell division (0051301);cell growth (0016049)	0000079;0007049;0007067;0051301;0016049;0045859;0043549;0051338;0050790;0065009;0065007;0008150;0051726;0050794;0050789;0009987;0022403;0022402;0000087;0000279;0000278;0040007;0008361;0065008;0071900;0042325;0019220;0051174;0031323;0019222;0000280;0048285;0006996;0071842;0016043;0071840;0071841;0032535;0090066	-	-	nucleus (0005634)	0005634;0043231;0043227;0043226;0005575;0043229;0044424;0044464;0005623;0005622	6.58	6.83	7.26	6.63	6.95	6.91	7.28	7.47	8.27	7.34	7.24	7.39	7.27	7.14	6.94	7.23	7.4	6.89	7.33	7.64	7.72	7.24	7.28	7.46
ID_5367	1RT101A07_A_A04	CTH	Cystathionine gamma-lyase (EC 4.4.1.1) (Gamma-cystathionase). [Source:Uniprot/SWISSPROT;Acc:P32929]	Orthologue	Danio	Cystathionase (cystathionine gamma-lyase) [Source:RefSeq_peptide;Acc:NP_997769]	CTH	Cluster 1c	Up Fsh Tri sensitive	Up Fsh, Lh	Up Fsh, Lh	Somatic Up Stage8	Cluster 2 - Up at day 7	cysteine biosynthetic process (0019344);glutathione metabolic process (0006749);negative regulation of cell proliferation (0008285);transsulfuration (0019346);negative regulation of cell growth (0030308);homocysteine metabolic process (0050667)	0006520;0008652;0019344;0006749;0008285;0019346;0030308;0050667;0006519;0044237;0008152;0008150;0009987;0044238;0009308;0034641;0006807;0019752;0006082;0006732;0051186;0006790;0042127;0050794;0050789;0065007;0048523;0048519;0009309;0044271;0044249;0009058;0000097;0000096;0044272;0006534;0009069;0009070;0009092;0001558;0040008;0045926;0045792;0008361;0065008;0043436;0044281;0042180;0044106;0046394…	pyridoxal phosphate binding (0030170);cystathionine gamma-lyase activity (0004123);cystathionine beta-lyase activity (0004121)	0003824;0016829;0030170;0004123;0004121;0003674;0016846;0019842;0005488;0048037;0070279	cytoplasm (0005737)	0005737;0005575;0044424;0044464;0005623;0005622	7.51	7.34	7.16	6.32	7.29	7.68	8.39	8.52	8.8	8.43	8.79	8.81	6.75	7.1	6.82	7.17	6.68	6.79	7.73	7.79	7.33	7.6	7.46	7.53
ID_6072	tcbk0056.k.20	-	Cystathionine beta-synthase (EC 4.2.1.22) (Serine sulfhydrase) (Beta- thionase). [Source:Uniprot/SWISSPROT;Acc:P35520]	Orthologue	Oryzias	Cystathionine beta-synthase (EC 4.2.1.22) (Serine sulfhydrase) (Beta- thionase). [Source:Uniprot/SWISSPROT;Acc:P35520]	-	Cluster 2a	Up Fsh Tri insensitive	-	­	B-Spermatogonia		cysteine biosynthetic process from serine (0006535);cysteine biosynthetic process via cystathionine (0019343);transsulfuration (0019346);regulation of JNK activity (0043506);homocysteine metabolic process (0050667)	0006535;0008152;0008652;0019343;0019344;0019346;0043506;0050667;0006563;0009069;0006520;0006519;0044237;0008150;0009987;0044238;0009308;0034641;0006807;0019752;0006082;0000097;0000096;0006790;0009309;0044271;0044249;0009058;0044272;0006534;0009070;0009092;0043405;0045859;0043549;0051338;0050790;0065009;0065007;0043436;0044281;0042180;0044106;0046394;0016053;0044283;0009966;0023051;0050789;0048583…	cystathionine beta-synthase activity (0004122);cysteine synthase activity (0004124);transferase activity (0016740);pyridoxal phosphate binding (0030170);iron ion binding (0005506)	0003824;0004122;0004124;0016740;0030170;0005506;0016829;0046872;0003674;0016836;0016835;0046914;0043169;0043167;0005488;0019842;0048037;0070279	cytoplasm (0005737);nucleolus (0005730)	0005737;0005634;0005730;0005575;0043231;0043227;0043226;0043229;0044424;0044464;0005623;0005622;0043232;0043228;0044428;0044446;0044422;0031981;0070013;0043233;0031974	5.65	6.95	6.97	6	6.49	6.27	7.45	7.41	7.37	7.01	7.43	7.41	7.27	6.78	7.2	6.82	6.96	6.61	7.39	7.48	7.47	7.04	7.44	7.21
ID_5876	tcay0021.b.07	CYP2C9	Cytochrome P450 2C9 (EC 1.14.13.80) ((R)-limonene 6-monooxygenase) (EC 1.14.13.48) ((S)-limonene 6-monooxygenase) (EC 1.14.13.49) ((S)- limonene 7-monooxygenase) (CYPIIC9) (P450 PB-1) (P450 MP-4/MP-8) (S- mephenytoin 4-hydroxylase) (P-450MP). [Source:Unip	Highly similar	Oncorhynchus mykiss	Cytochrome P450 2M1	-	Cluster 2b	Up Fsh Tri sensitive	Up Fsh, Lh	­	Somatic	Cluster 2 - Up at day 7	-	-	-	-	-	-	8.6	9.45	9.79	7.95	9.71	9.5	10.12	10.08	9.87	9.94	9.97	10.41	9.24	9.08	8.67	8.81	9.02	8.34	9.84	9.83	9.44	9.29	9.22	9.43
ID_5088	tcbk0061.a.21	zgc:63667	Hypothetical protein LOC393451 [Source:RefSeq_peptide;Acc:NP_956773]	Orthologue	Takifugu	Cytochrome P450 46A1 (EC 1.14.13.98) (Cholesterol 24-hydroxylase) (CH24H). [Source:Uniprot/SWISSPROT;Acc:Q9Y6A2]	zgc:63602	Cluster 1c	Up Fsh Tri sensitive	Up Fsh	­	Somatic	Cluster 2 - Up at day 7	oxidation reduction (0055114);cholesterol catabolic process (0006707);nervous system development (0007399)	0055114;0006629;0006707;0007399;0008202;0008203;0044238;0008152;0008150;0016125;0006066;0044237;0009987;0044249;0009058;0044255;0016127;0006706;0044242;0016042;0009056;0044248;0048731;0048856;0032502;0007275;0032501	iron ion binding (0005506);electron carrier activity (0009055);heme binding (0020037);steroid hydroxylase activity (0008395);cholesterol 24-hydroxylase activity (0033781)	0004497;0005506;0009055;0016491;0020037;0046872;0008395;0033781;0003824;0003674;0046914;0043169;0043167;0005488;0046906;0016709;0016705	endoplasmic reticulum membrane (0005789);microsome (0005792);integral to membrane (0016021)	0005575;0005783;0005789;0005792;0016020;0016021;0043231;0043227;0043226;0043229;0044424;0044464;0005623;0005622;0044444;0005737;0031090;0044422;0044425;0044432;0044446;0042175;0012505;0042598;0005624;0005626;0000267;0031224	6.98	6.49	7.31	6.53	7.06	7.14	7.51	7.07	7.28	7.46	8.19	7.26	6.35	6.85	7.13	6.29	6.76	6.82	6.97	7.06	6.59	7.11	7.04	7.11
ID_593	1RT163H22_D_D11	-	Cytokine-like nuclear factor n-pac [Source:RefSeq_peptide;Acc:NP_115958]	Probable Orthologue	Gastero	Cytokine-like nuclear factor n-pac [Source:RefSeq_peptide;Acc:NP_115958]	-	Cluster 1b	Up Fsh Tri sensitive	-	­	-		pentose-phosphate shunt (0006098);valine metabolic process (0006573);regulation of transcription, DNA-dependent (0006355)	0006098;0006573;0008152;0006355;0006007;0006006;0019318;0005996;0006066;0044237;0008150;0009987;0044262;0005975;0044238;0019320;0046365;0044275;0016052;0009056;0044265;0009057;0043170;0044248;0044260;0046164;0006740;0006739;0006769;0019362;0006733;0006732;0051186;0006767;0006766;0009117;0006753;0055086;0006139;0045449;0010468;0060255;0019222;0050789;0065007;0010556;0009889;0019219;0031323;0050794…	phosphogluconate dehydrogenase (decarboxylating) activity (0004616);3-hydroxyisobutyrate dehydrogenase activity (0008442);coenzyme binding (0050662);transcription factor activity (0003700)	0003824;0004616;0005488;0008442;0016491;0050662;0003700;0003677;0003676;0003674;0030528;0016616;0016614;0048037;0001071	nucleus (0005634)	0005634;0043231;0043227;0043226;0005575;0043229;0044424;0044464;0005623;0005622	6.3	6.54	6.87	6.79	6.86	6.68	7.35	7.5	7.77	8.26	7.17	7.32	7.06	6.43	6.88	6.87	7.33	6.57	6.89	7.1	7.12	7.37	6.81	7.46
ID_3350	1RT69N20_D_G10	-	-	Highly similar	Oncorhynchus mykiss	Desmin (Fragment)	-	Cluster 5	Down Fsh Tri insensitive	Down Fsh	Down Fsh	-		-	-	-	-	-	-	6.54	6.78	6.48	5.87	6.61	7.08	5.75	6.03	5.9	5.56	5.96	6.02	6.67	6.81	6.85	6.7	6.62	6.55	5.9	5.71	5.94	5.96	6.12	6.33
ID_1714	tcbi0012.o.03	Q5G0G0_GASAC	DMRT1. [Source:Uniprot/SPTREMBL;Acc:Q5G0G0]	Orthologue	Gastero	DMRT1. [Source:Uniprot/SPTREMBL;Acc:Q5G0G0]	Q5G0G0_GASAC	Cluster 1b	Up Fsh Tri sensitive	Up Fsh, Lh	Up Fsh, Lh	Somatic	Cluster 2 - Up at day 7	regulation of transcription, DNA-dependent (0006355);transcription (0006350);sex determination (0007530);male gonad development (0008584);cell differentiation (0030154);intracellular signaling cascade (0007242)	0006355;0007548;0006350;0007275;0007530;0008584;0030154;0007242;0046661;0006139;0044237;0008152;0008150;0009987;0044238;0034961;0034645;0009059;0009058;0043170;0044249;0044260;0034960;0043283;0043284;0010467;0045449;0010468;0060255;0019222;0050789;0065007;0010556;0009889;0019219;0031323;0050794;0031326;0051252;0007165;0007154;0032501;0032502;0003006;0022414;0000003;0008406;0048513;0048856;0048731…	transcription factor activity (0003700);zinc ion binding (0008270)	0003677;0003700;0008270;0046872;0003676;0005488;0003674;0030528;0046914;0043169;0043167;0001071	nucleus (0005634)	0005634;0043231;0043227;0043226;0005575;0043229;0044424;0044464;0005623;0005622	6.64	7.31	7.15	6.5	7.06	6.8	8.1	7.62	7.89	7.56	7.75	7.4	6.99	6.67	6.88	6.47	6.85	6.76	7.2	7.21	7.5	7.1	7.21	7.06
ID_9151	tcay0003.a.01	MCM7	DNA replication licensing factor MCM7 (CDC47 homolog) (P1.1-MCM3). [Source:Uniprot/SWISSPROT;Acc:P33993]	Orthologue	Gastero	DNA replication licensing factor MCM7 (CDC47 homolog) (P1.1-MCM3). [Source:Uniprot/SWISSPROT;Acc:P33993]	MCM7	Cluster 5	Down Fsh Tri insensitive	Down Lh	­	-		DNA replication initiation (0006270);transcription (0006350);regulation of transcription, DNA-dependent (0006355);response to DNA damage stimulus (0006974);cell cycle (0007049);regulation of phosphorylation (0042325);cell proliferation (0008283);DNA unwinding during replication (0006268)	0006260;0006270;0006350;0006355;0006974;0007049;0042325;0008283;0006268;0006259;0006139;0044237;0008152;0008150;0009987;0044238;0034960;0043283;0043170;0044260;0034961;0034645;0009059;0009058;0044249;0043284;0032508;0032392;0006261;0010467;0045449;0010468;0060255;0019222;0050789;0065007;0010556;0009889;0019219;0031323;0050794;0031326;0051252;0006950;0050896;0019220;0051174;0034641;0006807;0090304…	protein binding (0005515);ATP binding (0005524);DNA-dependent ATPase activity (0008094);DNA helicase activity (0003678);single-stranded DNA binding (0003697)	0000166;0003677;0005515;0005524;0017111;0008094;0003678;0003697;0005488;0003674;0003676;0004386;0016462;0016818;0016817;0016787;0003824;0043566;0032559;0030554;0017076;0032555;0032553;0042623;0016887;0001883;0001882;0035639	chromatin (0000785);cytoplasm (0005737);MCM complex (0042555)	0000785;0005634;0005654;0005737;0042555;0044427;0044446;0044422;0005575;0043226;0044424;0044464;0005623;0005622;0043229;0005694;0043232;0043228;0043231;0043227;0044428;0031981;0070013;0043233;0031974;0043234;0032991;0044451;0044454;0000228;0043596;0005657	7.05	7.53	7.82	7.5	7.39	7.43	7.33	7.29	7.05	6.47	7.34	7.1	7.68	7.9	7.76	7.83	7.82	7.76	7.05	7.32	7.07	7.72	7.43	7.1
ID_4687	tcav0002.e.20	DNAJC11 (2 of 2)	DnaJ homolog subfamily C member 11. [Source:Uniprot/SWISSPROT;Acc:Q9NVH1]	Orthologue	Gastero	DnaJ homolog subfamily C member 11. [Source:Uniprot/SWISSPROT;Acc:Q9NVH1]	DNAJC11 (2 of 2)	Cluster 1c	Up Fsh Tri sensitive	Up Fsh	­	-		biological_process (0008150)	8150	heat shock protein binding (0031072)	0031072;0003674;0005515;0005488	mitochondrial inner membrane (0005743)	0005743;0019866;0031090;0016020;0044464;0005575;0005623;0044422;0043226;0043227;0044424;0005622;0031967;0031975;0044446;0043229;0031966;0044429;0044444;0005737;0005739;0043231;0005740	7.38	7.69	7.17	6.84	7.91	7.95	7.92	7.95	8.25	8.06	8.49	8.02	7.46	7.64	7.57	7.65	7.17	7.51	7.7	7.69	7.56	8.27	7.86	7.98
ID_6109	1RT38L12_D_F06	-	-	Highly similar	Mus musculus	Dystrophin	DMD	Cluster 1b	Up Fsh Tri sensitive	Up Fsh, Lh	Up Fsh, Lh	Meiotic/Postmeiotic+ Stage8		skeletal muscle development (0007519);neurotransmitter receptor metabolic process (0045213);regulation of transcription (0045449);muscle maintenance (0046716)	0007517;0007519;0045213;0045449;0046716;0048513;0048856;0032502;0008150;0048731;0007275;0032501;0014706;0043112;0043170;0008152;0007268;0007267;0007154;0009987;0019226;0050877;0003008;0010468;0060255;0019222;0050789;0065007;0010556;0009889;0019219;0031323;0050794;0031326;0019725;0042592;0065008;0060249;0023052;0035637;0061061;0060537;0009888;0060538;0051171;0080090;0044260;0044237;2000112	actin binding (0003779);structural molecule activity (0005198);calcium ion binding (0005509);zinc ion binding (0008270);nitric-oxide synthase binding (0050998)	0003779;0005198;0005509;0005515;0008270;0046872;0050998;0008092;0005488;0003674;0043169;0043167;0046914;0019899	microsome (0005792);cytoskeleton (0005856);dystrophin-associated glycoprotein complex (0016010);Z disc (0030018);cell-substrate junction (0030055);sarcolemma (0042383);membrane raft (0045121);synapse (0045202)	0005626;0005737;0005792;0005856;0005886;0016010;0016020;0030018;0030055;0042383;0045121;0045202;0000267;0044464;0005575;0005623;0044424;0005622;0042598;0005624;0043232;0043228;0043226;0043229;0043234;0032991;0044459;0044425;0044449;0044444;0043292;0031674;0030017;0030016;0030054;0016323;0071944;0044422	5.09	5.69	5.71	5.9	5.78	5.55	6.54	6.8	6.9	6.07	6.46	6.67	5.61	6.07	5.55	5.28	5.63	5.39	5.44	5.74	5.58	5.31	5.63	5.35
ID_7784	tcay0028.g.07	E2F4	E2F transcription factor 4 [Source:RefSeq_peptide;Acc:NP_998597]	Paralogue	Danio	E2F transcription factor 4 [Source:RefSeq_peptide;Acc:NP_998597]	e2f4	Cluster 3	UP Fsh only in the presence of Tri	Up Lh	­	Somatic Up Stage8	Cluster 2 - Up at day 7	transcription (0006350);regulation of transcription of G1/S-phase of mitotic cell cycle (0000083);cell volume homeostasis (0006884);blood circulation (0008015);regulation of cell size (0008361);organ morphogenesis (0009887);regulation of cell proliferation (0042127);epithelial cell development (0002064);cilium biogenesis (0042384);regulation of cell cycle (0051726)	0006350;0006355;0000083;0006884;0007049;0008015;0008361;0009887;0042127;0002064;0042384;0051726;0006357;0045449;0010468;0060255;0019222;0050789;0065007;0008150;0010556;0009889;0019219;0031323;0050794;0031326;0051252;0022402;0009987;0000082;0051329;0051325;0022403;0000278;0048468;0030154;0048869;0032502;0030855;0002009;0009653;0048856;0006139;0044237;0008152;0044238;0034961;0034645;0009059;0009058…	transcription factor activity (0003700);protein binding (0005515)	0003677;0003700;0005515;0003676;0005488;0003674;0030528;0001071	transcription factor complex (0005667);cytoplasm (0005737)	0005634;0005667;0005654;0005737;0043231;0043227;0043226;0005575;0043229;0044424;0044464;0005623;0005622;0044428;0044446;0044422;0031981;0070013;0043233;0031974;0043234;0032991;0044451	6.85	6.88	7.03	7.64	6.69	7.04	6.85	6.81	7.13	6.97	7.23	7.52	6.59	6.63	6.3	6.32	6.49	6.47	7.24	7.32	7.2	6.94	6.81	6.95
ID_3501	tcba0012.f.15	-	-	Weakly similar	Homo sapiens	Elongation factor Tu GTP-binding domain-containing protein 1	-	Cluster 2a	Up Fsh Tri insensitive	-	­	Meiotic/Postmeiotic		translation (0006412)	0006412;0034961;0034645;0009059;0009058;0008152;0008150;0043170;0044249;0044237;0009987;0044260;0034960;0043283;0043284;0044267;0019538;0044238;0010467	translation elongation factor activity (0003746);GTPase activity (0003924);GTP binding (0005525)	0000166;0003746;0003924;0005525;0005488;0003674;0008135;0003676;0045182;0017111;0016462;0016818;0016817;0016787;0003824;0032561;0019001;0017076;0032555;0032553;0003723;0035639	-	-	8.29	9.74	9.08	8.84	8.99	9.17	9.65	9.32	9.56	9.88	9.84	9.8	9.49	9.56	9.28	9.4	9.36	9.13	9.69	9.68	9.53	9.45	9.74	9.68
ID_5101	1RT43E11_A_C06	ETNK1	Ethanolamine kinase 1 (EC 2.7.1.82) (EKI 1). [Source:Uniprot/SWISSPROT;Acc:Q9HBU6]	Orthologue	Gastero	Ethanolamine kinase 1 (EC 2.7.1.82) (EKI 1). [Source:Uniprot/SWISSPROT;Acc:Q9HBU6]	ETNK1	Cluster 1c	Up Fsh Tri sensitive	Up Fsh, Lh	Up Fsh, Lh	Somatic Up Stage8		phosphatidylethanolamine biosynthetic process (0006646)	0006646;0008654;0006644;0006643;0044255;0006629;0044238;0008152;0008150;0044237;0009987;0046467;0008610;0009058;0044249;0046335;0006580;0006066;0042439;0006576;0006575;0006519;0009308;0034641;0006807;0042401;0009309;0044271;0042398;0046337;0044281;0019752;0043436;0006082;0042180;0044106;0006520;0019637;0006650;0046486;0046474;0045017;0008652;0046394;0016053;0044283	ethanolamine kinase activity (0004305)	0004305;0016301;0016740;0016772;0003824;0003674;0016773	cytoplasm (0005737)	0005737;0044424;0044464;0005575;0005623;0005622	6.86	6.55	6.86	6.73	6.9	6.81	8.02	8	8.12	7.68	8.43	7.85	5.98	6.69	7.24	7.66	6.42	6.57	7.71	7.22	7.08	7.33	7.57	7.49
ID_8725	1RT30C02_C_B01	EZR (1 of 2)	Ezrin (p81) (Cytovillin) (Villin-2). [Source:Uniprot/SWISSPROT;Acc:P15311]	Orthologue	Oryzias	Ezrin (p81) (Cytovillin) (Villin-2). [Source:Uniprot/SWISSPROT;Acc:P15311]	VIL2 (2 of 2)	Cluster 2b	Up Fsh Tri insensitive	-	­	-		cytoskeletal anchoring at plasma membrane (0007016);leukocyte adhesion (0007159);regulation of cell shape (0008360);membrane to membrane docking (0022614);establishment or maintenance of apical/basal cell polarity (0035088);actin filament bundle formation (0051017);epithelial cell differentiation (0030855)	0008150;0007016;0007159;0008360;0022614;0035088;0051017;0030855;0007010;0006996;0016043;0009987;0032507;0045185;0051235;0065008;0065007;0051179;0008104;0033036;0051651;0051641;0016337;0007155;0022610;0022604;0022603;0050793;0050789;0051128;0050794;0022406;0030154;0048869;0032502;0002009;0009653;0048856;0007163;0000902;0032989;0007015;0030036;0030029;0071840;0048729;0009888;0060429;0071842;0071841…	structural molecule activity (0005198);protein self-association (0043621);cell adhesion molecule binding (0050839);actin filament binding (0051015)	0005488;0008092;0005198;0043621;0050839;0051015;0005515;0003674;0003779	extrinsic to membrane (0019898);ruffle (0001726);uropod (0001931);cytosol (0005829);actin filament (0005884);microvillus (0005902);basal body (0005932);apical plasma membrane (0016324);filopodium (0030175);cortical cytoskeleton (0030863)	0005737;0005856;0019898;0001726;0001931;0005829;0005884;0005886;0005902;0005932;0016324;0030175;0030863;0042995;0045177;0016020;0044464;0005575;0005623;0031252;0031254;0044424;0005622;0044444;0043232;0043228;0043226;0043229;0044430;0044446;0044422;0015629;0005815;0015630;0044463;0044459;0044425;0044448;0005938;0043234;0032991;0071944	7.24	7.45	7.93	6.52	7.49	7.45	7.63	8.15	7.94	8.41	8.4	8.33	7.51	6.95	6.69	7.35	7.56	7.09	8.11	7.96	8.26	7.73	7.92	7.99
ID_847	tcay0003.o.23	-	Farnesyl pyrophosphate synthetase (FPP synthetase) (FPS) (Farnesyl diphosphate synthetase) [Includes: Dimethylallyltranstransferase (EC 2.5.1.1); Geranyltranstransferase (EC 2.5.1.10)]. [Source:Uniprot/SWISSPROT;Acc:P14324]	Orthologue	Gastero	Farnesyl pyrophosphate synthetase (FPP synthetase) (FPS) (Farnesyl diphosphate synthetase) [Includes: Dimethylallyltranstransferase (EC 2.5.1.1); Geranyltranstransferase (EC 2.5.1.10)]. [Source:Uniprot/SWISSPROT;Acc:P14324]	FDPS	Cluster 2b	Up Fsh Tri sensitive	-	­	-		isoprenoid biosynthetic process (0008299);cholesterol biosynthetic process (0006695);interspecies interaction between organisms (0044419)	0008299;0006695;0044419;0006694;0008610;0016126;0008202;0044249;0009058;0008152;0008150;0044237;0009987;0044255;0006629;0044238;0008203;0016125;0006066;0006720;0051704;0044281	dimethylallyltranstransferase activity (0004161);geranyltranstransferase activity (0004337);farnesyltranstransferase activity (0004311)	0016740;0004161;0004337;0004311;0004659;0016765;0003824;0003674	cytoplasm (0005737)	0005575;0005737;0044424;0044464;0005623;0005622	8.79	8.88	8.76	7.97	8.94	8.64	9.38	9.25	9.68	9.18	9.55	9.22	9.22	8.58	8.74	8.91	9.12	8.67	9.01	9.49	8.79	8.79	9.1	9.28
ID_5447	tcbk0025.b.12	FASN	Fatty acid synthase (EC 2.3.1.85) [Includes: [Acyl-carrier-protein] S- acetyltransferase (EC 2.3.1.38); [Acyl-carrier-protein] S- malonyltransferase (EC 2.3.1.39); 3-oxoacyl-[acyl-carrier-protein] synthase (EC 2.3.1.41); 3-oxoacyl-[acyl-carrier-protein]	Orthologue	Oryzias	Fatty acid synthase (EC 2.3.1.85) [Includes: [Acyl-carrier-protein] S- acetyltransferase (EC 2.3.1.38); [Acyl-carrier-protein] S- malonyltransferase (EC 2.3.1.39); 3-oxoacyl-[acyl-carrier-protein] synthase (EC 2.3.1.41); 3-oxoacyl-[acyl-carrier-protein] r	FASN	Cluster 1d	Up Fsh Tri insensitive	-	­	-		fatty acid biosynthetic process (0006633);oxidation reduction (0055114)	0006633;0055114;0008152;0008610;0009058;0006631;0032787;0019752;0006082;0044237;0008150;0009987;0044255;0006629;0044238;0046394;0016053;0044249;0044281;0043436;0042180;0044283	acyl carrier activity (0000036);[acyl-carrier-protein] S-acetyltransferase activity (0004313);[acyl-carrier-protein] S-malonyltransferase activity (0004314);3-oxoacyl-[acyl-carrier-protein] synthase activity (0004315);3-oxoacyl-[acyl-carrier-protein] reductase activity (0004316);3-hydroxypalmitoyl-[acyl-carrier-protein] dehydratase activity (0004317);enoyl-[acyl-carrier-protein] reductase (NADPH,…	0000036;0004313;0004314;0004315;0004316;0004317;0004319;0004320;0005515;0016491;0016740;0016788;0016829;0031177;0048037;0003824;0004312;0005488;0008270;0008415;0016787;0022892;0005215;0003674;0016747;0016746;0016418;0016407;0016417;0016419;0016420;0016616;0016614;0019171;0016836;0016835;0016631;0016628;0016627;0016297;0016790;0046914;0043169;0043167;0046872;0019842;0072341;0016597;0031406;0043176	Golgi apparatus (0005794);cytosol (0005829);melanosome (0042470);glycogen granule (0042587)	0005737;0005794;0005829;0042470;0042587;0044424;0044464;0005575;0005623;0005622;0043231;0043227;0043226;0043229;0044444;0048770;0016023;0031410;0031982;0031988	6.13	6.49	6.77	6.41	6	6.53	6.8	6.93	7.15	7.06	7.14	7.23	6.1	6.06	6.49	6.1	5.78	6.69	6.82	6.68	7.3	6.44	6.37	7.06
ID_1117	1RT28E04_C_C02	FBLIM1	Filamin-binding LIM protein 1 (FBLP-1) (Mitogen-inducible 2- interacting protein) (MIG2-interacting protein) (Migfilin). [Source:Uniprot/SWISSPROT;Acc:Q8WUP2]	Orthologue	Gastero	Filamin-binding LIM protein 1 (FBLP-1) (Mitogen-inducible 2- interacting protein) (MIG2-interacting protein) (Migfilin). [Source:Uniprot/SWISSPROT;Acc:Q8WUP2]		Cluster 1b	Up Fsh Tri sensitive	-	­	-		-	-	-	-	-	-	7.05	7.22	6.4	7.18	6.77	7.23	7.4	7.69	7.91	8.05	8.03	7.51	6.97	6.73	6.54	6.43	7.05	7.06	6.75	6.8	6.75	6.64	6.65	7.33
ID_8936	tcay0029.n.03	FOSL2	Fos-related antigen 2. [Source:Uniprot/SWISSPROT;Acc:P15408]	Orthologue	Oryzias	Fos-related antigen 2. [Source:Uniprot/SWISSPROT;Acc:P15408]	FOSL2	Cluster 2b	Up Fsh Tri insensitive	Up Fsh	­	B-Spermatogonia		regulation of transcription from RNA polymerase II promoter (0006357);cell death (0008219);positive regulation of fibroblast proliferation (0048146)	0006355;0006357;0008219;0048146;0045449;0010468;0060255;0019222;0050789;0065007;0008150;0010556;0009889;0019219;0031323;0050794;0031326;0051252;0009987;0016265;0032502;0008284;0042127;0048522;0048518;0048523;0048519;0048145;0051171;0080090;2000112	transcription factor activity (0003700);sequence-specific DNA binding (0043565);protein dimerization activity (0046983)	0003677;0003700;0043565;0046983;0003676;0005488;0003674;0030528;0005515;0001071	nucleus (0005634)	0005634;0043231;0043227;0043226;0005575;0043229;0044424;0044464;0005623;0005622	6.52	6.56	6.41	5.76	6.14	6.4	7.07	7.06	7.21	7.14	6.7	7.1	6.67	6.2	6.5	6.49	6.6	6.37	6.46	6.62	7.2	6.92	6.95	6.63
ID_4230	tcad0007.n.01	CCNE	G1/S-specific cyclin-E. [Source:Uniprot/SWISSPROT;Acc:P47794]	Orthologue	Takifugu	G1/S-specific cyclin-E1. [Source:Uniprot/SWISSPROT;Acc:P24864]	ccne	Cluster 5	Down Fsh Tri insensitive	Down Fsh, Lh	Down Fsh, Lh	Somatic Down Stage8		cell division (0051301);G1/S transition of mitotic cell cycle (0000082);androgen receptor signaling pathway (0030521);positive regulation of transcription, DNA-dependent (0045893);antral ovarian follicle growth (0001547);liver development (0001889);DNA replication initiation (0006270);protein amino acid phosphorylation (0006468);response to organic nitrogen (0010243);response to purine (0014074);…	0007049;0051301;0000082;0030521;0045893;0001547;0001889;0006270;0006468;0010243;0014070;0014074;0031100;0031670;0032355;0032570;0033197;0034097;0042493;0045471;0045597;0048545;0051412;0051597;0051726;0022402;0009987;0008150;0051329;0051325;0022403;0000278;0022602;0048511;0042698;0048609;0022414;0000003;0032501;0032504;0048589;0032502;0040007;0001541;0008585;0008406;0048513;0048856;0048731;0007275…	kinase activity (0016301);transcription coactivator activity (0003713);androgen receptor binding (0050681);cyclin-dependent protein kinase regulator activity (0016538);protein complex binding (0032403)	0016301;0003713;0005515;0050681;0016538;0032403;0003712;0008134;0005488;0003674;0030528;0016563;0016772;0016740;0003824;0019887;0019207;0030234;0035258;0035257;0051427;0005102;0000989;0000988	nucleoplasm (0005654);cytosol (0005829);cyclin-dependent protein kinase holoenzyme complex (0000307);centrosome (0005813)	0005634;0005654;0005829;0000307;0005737;0005813;0043234;0032991;0005575;0044424;0044464;0005623;0005622;0043231;0043227;0043226;0043229;0044428;0044446;0044422;0031981;0070013;0043233;0031974;0005815;0044430;0005856;0043232;0043228;0044444;0015630	10.54	10.59	11	9.71	10.64	10.97	10.52	10.13	9.6	9.49	10.22	9.94	10.59	10.46	10.47	10.7	10.51	10.17	9.85	9.64	9.98	9.85	10.02	9.67
ID_7685	tcaa0001.e.20	GAPDHS	Glyceraldehyde 3-phosphate dehydrogenase [Source:RefSeq_peptide;Acc:NP_998259]	Orthologue	Gastero	Glyceraldehyde-3-phosphate dehydrogenase, testis-specific (EC 1.2.1.12) (Spermatogenic glyceraldehyde-3-phosphate dehydrogenase) (Spermatogenic cell-specific glyceraldehyde 3-phosphate dehydrogenase 2) (GAPDH-2). [Source:Uniprot/SWISSPROT;Acc:O14556]	gapdhs	Cluster 2b	Up Fsh Tri sensitive	-	­	-		glycolysis (0006096);oxidation reduction (0055114);sperm motility (0030317);positive regulation of glycolysis (0045821);cell adhesion (0007155)	0006006;0006096;0008152;0055114;0030317;0045821;0007155;0019318;0005996;0006066;0044237;0008150;0009987;0044262;0005975;0044238;0006007;0019320;0046365;0044275;0016052;0009056;0044265;0009057;0043170;0044248;0044260;0046164;0006091;0022610;0006928;0051674;0051179;0006110;0043467;0031323;0019222;0050789;0065007;0050794;0043471;0010675;0006109;0031329;0009894;0043470;0060255;0010604;0009893;0048518…	glyceraldehyde-3-phosphate dehydrogenase (phosphorylating) activity (0004365);NAD binding (0051287);protein binding (0005515);structural constituent of cell wall (0005199)	0003824;0004365;0005488;0008943;0016491;0051287;0005515;0005199;0003674;0016620;0016903;0005198;0050662;0048037;0000166	microtubule-based flagellum (0009434);acrosome (0001669);actin cytoskeleton (0015629)	0005575;0005737;0009434;0001669;0015629;0019861;0030141;0016023;0031410;0031982;0043226;0043229;0044424;0044464;0005623;0005622;0044444;0031988;0043231;0043227;0042995;0005856;0043232;0043228	11.62	11.74	11.25	10.72	11.28	11.4	11.65	11.72	12.13	11.97	12.24	12.05	11.53	11.8	11.66	11.42	11.43	11.39	11.86	11.71	11.8	11.68	11.37	11.69
ID_7236	tcbk0052.e.21	GPAM	Glycerol-3-phosphate acyltransferase, mitochondrial precursor (EC 2.3.1.15) (GPAT). [Source:Uniprot/SWISSPROT;Acc:Q9HCL2]	Orthologue	Gastero	Glycerol-3-phosphate acyltransferase, mitochondrial precursor (EC 2.3.1.15) (GPAT). [Source:Uniprot/SWISSPROT;Acc:Q9HCL2]	GPAM	Cluster 3	UP Fsh only in the presence of Tri	-	­	-		fatty acid metabolic process (0006631);phospholipid biosynthetic process (0008654);positive regulation of multicellular organism growth (0040018)	0006631;0008152;0008654;0040018;0032787;0019752;0006082;0044237;0008150;0009987;0044255;0006629;0044238;0006644;0006643;0046467;0008610;0009058;0044249;0040014;0040008;0050789;0065007;0051239;0045927;0048518;0051240;0044281;0043436;0042180;0019637	glycerol-3-phosphate O-acyltransferase activity (0004366)	0004366;0008415;0016740;0008374;0016747;0016746;0003824;0003674	mitochondrial outer membrane (0005741);mitochondrial inner membrane (0005743);cytosol (0005829);integral to membrane (0016021)	0005739;0005741;0005743;0005829;0016020;0016021;0043231;0043227;0043226;0005575;0043229;0044424;0044464;0005623;0005622;0044444;0005737;0031966;0031090;0044422;0044429;0044446;0005740;0031967;0031975;0031968;0019867;0019866;0031224;0044425	6.63	6.6	6.12	6.53	6.21	6.65	6.28	6.29	6.11	6.46	6.85	6.5	5.92	6.06	6.28	6.15	6.23	6.39	7.1	6.66	6.68	6.65	6.8	6.65
ID_4872	tcbk0049.b.11	GPD1 (1 of 2)	Glycerol-3-phosphate dehydrogenase [NAD+], cytoplasmic (EC 1.1.1.8) (GPD-C) (GPDH-C). [Source:Uniprot/SWISSPROT;Acc:P21695]	Orthologue	Gastero	Glycerol-3-phosphate dehydrogenase [NAD+], cytoplasmic (EC 1.1.1.8) (GPD-C) (GPDH-C). [Source:Uniprot/SWISSPROT;Acc:P21695]	GPD1 (1 of 2)	Cluster 1c	Up Fsh Tri sensitive	-	­	-	Cluster 2 - Up at day 7	glycerol-3-phosphate catabolic process (0046168);oxidation reduction (0055114);gluconeogenesis (0006094);NADH oxidation (0006116);glycerolipid metabolic process (0046486)	0005975;0006072;0008152;0046168;0055114;0006094;0006116;0046486;0044238;0008150;0006071;0019751;0006066;0044237;0009987;0006006;0019318;0005996;0044262;0006090;0032787;0019752;0006082;0019319;0046364;0034637;0016051;0009058;0044249;0046165;0006734;0006769;0019362;0006733;0006732;0051186;0006767;0006766;0009117;0006753;0055086;0006139;0019674;0019563;0046174;0046164;0044248;0009056;0044255;0006629…	glycerol-3-phosphate dehydrogenase (NAD+) activity (0004367);NAD binding (0051287);glycerol-3-phosphate dehydrogenase activity (0004368)	0003824;0004367;0005488;0016491;0016614;0016616;0050662;0051287;0004368;0003674;0048037;0016901;0000166	glycerol-3-phosphate dehydrogenase complex (0009331);cytosol (0005829);soluble fraction (0005625)	0005737;0009331;0005829;0005625;0000267;0044464;0005575;0005623;0044424;0005622;0044444;0043234;0032991	6.98	7.03	6.94	6.94	7.44	6.95	7.63	7.5	7.07	7.13	7.56	7.47	6.56	6.86	6.96	6.86	6.65	6.77	7.29	7.4	6.84	7.53	7.22	7.07
ID_7076	tcay0033.a.13	HGFAC	Hepatocyte growth factor activator precursor (EC 3.4.21.-) (HGF activator) (HGFA) [Contains: Hepatocyte growth factor activator short chain; Hepatocyte growth factor activator long chain]. [Source:Uniprot/SWISSPROT;Acc:Q04756]	Highly similar	Meleagris gallopavo	Hepatocyte growth factor activator (Fragment)	HGFAC	Cluster 2c	Up Fsh Tri insensitive	-	­	-	Cluster 1 - Down	-	-	-	-	-	-	8.4	8.14	8.13	7.12	8.32	8.14	8.73	8.47	8.14	8.71	9.23	8.76	7.98	8.65	8.59	7.96	8.21	8.7	9.14	9.42	9.39	9.4	9.05	9.32
ID_5424	tcbk0050.a.07	HK1 (1 of 2)	Hexokinase-1 (EC 2.7.1.1) (Hexokinase type I) (HK I) (Brain form hexokinase). [Source:Uniprot/SWISSPROT;Acc:P19367]	Orthologue	Gastero	Hexokinase-1 (EC 2.7.1.1) (Hexokinase type I) (HK I) (Brain form hexokinase). [Source:Uniprot/SWISSPROT;Acc:P19367]	HK1 (1 of 2)	Cluster 1c	Up Fsh Tri insensitive	-	­	-		glycolysis (0006096)	0006096;0006007;0006006;0019318;0005996;0006066;0044237;0008152;0008150;0009987;0044262;0005975;0044238;0019320;0046365;0044275;0016052;0009056;0044265;0009057;0043170;0044248;0044260;0046164;0006091;0044281;0044282	hexokinase activity (0004396);ATP binding (0005524)	0000166;0004396;0005524;0016301;0016740;0003824;0005488;0003674;0016773;0016772;0019200;0032559;0030554;0017076;0032555;0032553;0001883;0001882;0035639	mitochondrial outer membrane (0005741);cytosol (0005829)	0005575;0005739;0005741;0005829;0016020;0043231;0043227;0043226;0043229;0044424;0044464;0005623;0005622;0044444;0005737;0031966;0031090;0044422;0044429;0044446;0005740;0031967;0031975;0031968;0019867	6.83	7.27	7.32	6.96	7.28	6.96	7.51	7.71	7.46	7.55	8.29	7.96	7.23	7.19	7.22	7.04	6.89	7.13	7.74	7.61	7.35	7.6	7.59	7.66
ID_2213	tcab0003.b.18	CENPA_DANRE	Histone H3-like centromeric protein A (Centromere protein A) (CENP-A). [Source:Uniprot/SWISSPROT;Acc:Q803H4]	Orthologue	Gastero	Histone H3-like centromeric protein A (Centromere protein A) (CENP-A) (Centromere autoantigen A). [Source:Uniprot/SWISSPROT;Acc:P49450]	CENPA_DANRE	Cluster 5	Down Fsh Tri insensitive	Down Lh	­	Meiotic/Postmeiotic		nucleosome assembly (0006334);interspecies interaction between organisms (0044419)	0006334;0044419;0034728;0006325;0051276;0006996;0016043;0009987;0008150;0065004;0034622;0034621;0043933;0065003;0022607;0031497;0006333;0006323;0051704;0071103;0071842;0071840;0071841;0044085;0071844;0071824	DNA binding (0003677);chromatin binding (0003682)	0003677;0003682;0003676;0005488;0003674	nucleosome (0000786);inner kinetochore of condensed chromosome (0000939);nucleus (0005634)	0000775;0000786;0000939;0005634;0005694;0044427;0044446;0044422;0005575;0043226;0044424;0044464;0005623;0005622;0043229;0043232;0043228;0032993;0032991;0000785;0043234;0000777;0000776;0000779;0000793;0043231;0043227	8.2	7.68	8.12	7.72	7.94	7.98	8.18	7.55	7.27	7.66	6.93	7.74	7.84	8.22	8.56	8.01	8.11	7.63	7.29	7.58	7.16	7.77	7.49	7.48
ID_9113	tcaa0002.h.11	MHC2DAB	Major histocompatibility complex class II DAB [Source:RefSeq_peptide;Acc:NP_571551]	Orthologue	Takifugu	Homolog of Homo sapiens HLA class II histocompatibility antigen, DQB1*0602 beta chain precursor (DQ(5)) (DC-1). [Source:Uniprot/SWISSPROT;Acc:P03992]	mhc2dab	Cluster 5	Down Fsh Tri insensitive	Down Lh	­	Somatic		antigen processing and presentation of peptide or polysaccharide antigen via MHC class II (0002504);immune response (0006955)	0002504;0006955;0019882;0002376;0008150;0050896	molecular_function (0003674)	3674	integral to membrane (0016021);MHC class II protein complex (0042613)	0016020;0016021;0042613;0044464;0005575;0005623;0031224;0044425;0042611;0043234;0032991;0044459;0005886;0071944	9.11	9.55	9.23	8.45	8.92	9.82	8.67	8.58	8.76	8.18	8.57	8.7	9.53	9.58	9.67	9.84	9.67	9.3	8.68	8.93	8.8	9.42	8.95	8.74
ID_152	tcay0035.n.05	-	-	Orthologue	Takifugu	Homolog of Homo sapiens Transport-secretion protein 2.2 [Source:IPI;Acc:IPI00299477]	-	Cluster 2b	Up Fsh Tri sensitive	Up Fsh	­	Somatic Up Stage8		lipid catabolic process (0016042)	0006629;0016042;0044238;0008152;0008150;0009056	hydrolase activity (0016787)	0016787;0003824;0003674	cellular_component (0005575)	5575	6.38	6.34	6.45	5.5	6.43	6.37	7.35	7.14	7.52	6.95	7.2	6.97	6.61	6.13	6.35	6.33	6	5.86	6.39	6.83	6.61	6.84	6.86	6.73
ID_5105	tcaa0002.m.22	si:dkey-91f15.2	Hypothetical protein LOC570520 [Source:RefSeq_peptide;Acc:NP_001038669]	Highly similar	Oncorhynchus mykiss	Inhibin	si:dkey-91f15.2	Cluster 1b	Up Fsh Tri sensitive	Up Fsh, Lh	Up Fsh, Lh	Somatic	Cluster 4 - Down at day 7, Up at day 14	-	-	-	-	-	-	10.03	10.14	10.39	8	10.33	10.42	11.56	11.23	11.33	11.14	11.64	11.01	9.94	10.31	10.41	9.9	10.16	9.58	10.57	11.06	10.2	10.95	10.91	10.85
ID_8831	tcbk0035.f.04	INHBAB	Inhibin, beta A, like [Source:RefSeq_peptide;Acc:NP_001018166]	Orthologue	Gastero	Inhibin beta A chain precursor (Activin beta-A chain) (Erythroid differentiation protein) (EDF). [Source:Uniprot/SWISSPROT;Acc:P08476]	zgc:158348	Cluster 4	Down Fsh Tri sensitive	-	­	Somatic Down Stage8	Cluster 1 - Down	fin regeneration (0031101);G1/S transition of mitotic cell cycle (0000082);skeletal system development (0001501);ovarian follicle development (0001541);induction of apoptosis (0006917);defense response (0006952);cell cycle arrest (0007050);cell surface receptor linked signal transduction (0007166);cell-cell signaling (0007267);nervous system development (0007399);cell differentiation (0030154);ne…	0031101;0040007;0000082;0001501;0001541;0006917;0006952;0007050;0007166;0007267;0007399;0009605;0030154;0030308;0032925;0042326;0042541;0045077;0045578;0045648;0045650;0045786;0045944;0046881;0046882;0051799;0022402;0009987;0008150;0007049;0051329;0051325;0022403;0000278;0048731;0048856;0032502;0007275;0032501;0022602;0048511;0042698;0048609;0022414;0000003;0032504;0008585;0008406;0048513;0048608…	hormone activity (0005179);growth factor activity (0008083);cytokine activity (0005125);activin inhibitor activity (0017106);identical protein binding (0042802);follistatin binding (0048184);protein heterodimerization activity (0046982)	0005179;0008083;0005125;0017106;0042802;0048184;0005102;0046982;0005515;0005488;0003674;0004871;0060089;0046983	activin A complex (0043509);inhibin A complex (0043512)	0005576;0043509;0043512;0005575;0048180;0043234;0032991;0044421;0005615;0043511	6.75	5.88	5.91	4.98	6.39	6.13	5.89	5.74	5.75	6.45	5.97	5.55	6.47	6.43	6.83	6.5	6.58	6.21	6.77	6.65	6.76	6.44	6.62	6.59
ID_2202	tcag0001.d.09	zgc:110619	Hypothetical protein LOC322113 [Source:RefSeq_peptide;Acc:NP_001018304]	Highly similar	Danio rerio	Inhibitor of growth family, member 4 (Novel protein similar to vertebrate inhibitor of growth family, member 4) (ING4)	ing4	Cluster 5	Down Fsh Tri insensitive	Down Fsh	­	Somatic Down Stage8		-	-	protein binding (0005515);zinc ion binding (0008270)	0005515;0008270;0046872;0005488;0003674;0046914;0043169;0043167	cellular_component (0005575)	5575	7.98	7.47	7.74	8.69	7.78	7.42	7.81	7.15	6.48	6.78	6.74	7.01	7.14	7.81	7.89	7.36	7.92	6.99	6.64	6.91	6.8	6.72	7.2	7.17
ID_2116	1RT113L09_B_F05	-	-	Highly similar	Oncorhynchus nerka	Isotocin-I	IT1	Cluster 1a	Up Fsh Tri sensitive	Up Fsh, Lh	Up Fsh, Lh	Somatic Up Stage8		-	-	-	-	-	-	6.29	5.15	5.64	5.43	5.99	5.69	7.11	6.73	6.2	6.41	6.35	6.12	5.7	5.73	5.81	6.14	5.82	5.22	5.96	5.44	6.08	6.01	5.81	5.62
ID_1911	1RT102H16_D_D08	zgc:109868	Hypothetical protein LOC678528 [Source:RefSeq_peptide;Acc:NP_001035343]	Paralogue	Danio	Keratin 12 [Source:RefSeq_peptide;Acc:NP_001003445]	zgc:109868	Cluster 3	Up Fsh Tri insensitive	Up Fsh	Up Fsh, Lh	-		biological_process (0008150)	8150	structural molecule activity (0005198)	0005198;0003674	intermediate filament (0005882)	0005882;0044430;0044446;0044422;0005575;0043226;0044424;0044464;0005623;0005622;0043229;0005856;0043232;0043228;0045111;0043234;0032991	6.55	5.58	6.1	6.37	5.45	5.87	6.74	6.47	6.92	6.51	6.11	6.59	5.05	5.38	5.89	5.46	5.45	5.17	6.52	5.84	6.52	6.11	6.56	6.22
ID_1300	1RT139F21_B_C11	zgc:109868	Hypothetical protein LOC678528 [Source:RefSeq_peptide;Acc:NP_001035343]	Paralogue	Danio	Keratin 12 [Source:RefSeq_peptide;Acc:NP_001003445]	zgc:109868	Cluster 3	Up Fsh Tri insensitive	Up Fsh	Up Fsh, Lh	Somatic Down Stage8		biological_process (0008150)	8150	structural molecule activity (0005198)	0005198;0003674	intermediate filament (0005882)	0005882;0044430;0044446;0044422;0005575;0043226;0044424;0044464;0005623;0005622;0043229;0005856;0043232;0043228;0045111;0043234;0032991	8.22	8.52	8.4	9.67	8.5	8.6	9.47	9.05	9.63	9.69	9.46	9.71	8.11	7.97	8.22	8.58	8.09	8.11	9.54	9.24	9.35	8.83	9.29	9.34
ID_2319	1RT89M01_A_G01	-	-	Probable Orthologue	Danio	Keratin, type I cytoskeletal 18 (Cytokeratin-18) (CK-18) (Keratin-18) (K18) (Dorsal aorta proneprin kinesin-1) (DreK18). [Source:Uniprot/SWISSPROT;Acc:Q7ZTS4]	-	Cluster 5	Down Fsh Tri sensitive	Down Fsh	Down Fsh	Somatic		-	-	structural molecule activity (0005198)	0005198;0003674	intermediate filament (0005882)	0005882;0044430;0044446;0044422;0005575;0043226;0044424;0044464;0005623;0005622;0043229;0005856;0043232;0043228;0045111;0043234;0032991	10.35	9.69	9.64	8.86	10.02	10.11	9.03	9.19	9.07	8.42	9.13	8.65	9.08	9.6	10.13	10.02	9.3	10.14	9.26	8.85	9.01	9.46	9.19	9.88
ID_6210	tcad0009.m.08	MMP19	Matrix metalloproteinase-19 precursor (EC 3.4.24.-) (MMP-19) (Matrix metalloproteinase RASI) (MMP-18). [Source:Uniprot/SWISSPROT;Acc:Q99542]	Orthologue	Gastero	Matrix metalloproteinase-19 precursor (EC 3.4.24.-) (MMP-19) (Matrix metalloproteinase RASI) (MMP-18). [Source:Uniprot/SWISSPROT;Acc:Q99542]	-	Cluster 1b	Up Fsh Tri sensitive	Up Fsh, Lh	Up Fsh, Lh	A-Spermatogonia		proteolysis (0006508);angiogenesis (0001525);cell differentiation (0030154);collagen catabolic process (0030574);ovarian follicle development (0001541);ovulation from ovarian follicle (0001542);luteolysis (0001554);response to hormone stimulus (0009725);response to cAMP (0051591)	0006508;0001525;0007275;0008152;0030154;0030574;0001541;0001542;0001554;0009725;0051591;0048646;0032502;0008150;0009653;0048856;0048514;0009887;0048513;0048731;0032501;0001568;0001944;0022602;0048511;0042698;0048609;0022414;0000003;0032504;0008585;0008406;0048608;0003006;0045137;0007548;0046545;0046660;0030728;0007292;0007276;0019953;0044267;0019538;0043170;0044238;0044260;0044237;0009987;0009719…	metalloendopeptidase activity (0004222);zinc ion binding (0008270);calcium ion binding (0005509)	0003824;0004222;0008270;0046872;0005509;0008233;0003674;0008237;0016787;0004175;0070011;0043169;0043167;0005488;0046914	proteinaceous extracellular matrix (0005578);plasma membrane (0005886);anchored to membrane (0031225)	0005578;0005576;0005575;0005886;0016020;0031225;0031012;0044421;0044464;0005623;0031224;0044425;0071944	7.46	7.46	6.65	7.92	7	7.47	8.74	9.05	8.76	9.05	8.52	9.01	6.55	6.6	6.44	6.36	6.92	6.85	7.84	7.27	8.14	7.23	7.57	7.55
ID_4515	1RT100A14_C_A07	Q27IB4_GASAC	MHC class I antigen alpha1 (Fragment). [Source:Uniprot/SPTREMBL;Acc:Q27IA0]	Highly similar	Oncorhynchus mykiss	MHC class I heavy chain (Fragment)	Q27IB4_GASAC	Cluster 5	Down Fsh Tri insensitive	Down Fsh, Lh	­	Somatic+Gonia		-	-	-	-	-	-	8.18	8.28	8.35	7.07	8.29	8.69	7.81	7.49	7.2	7.39	7.17	8.18	8.69	8.44	8.71	8.94	8.78	8.44	7.99	8.26	8.11	8.45	7.93	7.75
ID_7339	tcah0001.p.03	-	-	Highly similar	Oncorhynchus mykiss	MHC class I heavy chain (Fragment)	-	Cluster 5	Down Fsh Tri insensitive	-	­	Somatic+Gonia		-	-	-	-	-	-	7.06	7.08	6.86	7.1	7.35	7.65	6.49	6.67	6.03	5.98	6.74	6.57	7.12	7.54	7.61	7.69	6.79	7.52	7.34	6.72	6.94	7.48	7.07	6.98
ID_4134	tcac0002.e.17	Q68GB9_GASAC	MHC class IIA antigen. [Source:Uniprot/SPTREMBL;Acc:Q68GB9]	Highly similar	Oncorhynchus mykiss	MHC class II alpha chain	Q68GB9_GASAC	Cluster 5	Down Fsh Tri sensitive	Down Fsh, Lh	Down Fsh, Lh	Somatic Down Stage8		-	-	-	-	-	-	5.85	6.87	7.2	5.11	6.78	6.8	5.55	5.44	5.41	5.47	5.32	5.74	7.36	7.09	7	7.09	7.17	6.9	6.64	6.57	6.68	6.22	5.89	6.16
ID_4770	tcad0008.j.15	GALNS	N-acetylgalactosamine-6-sulfatase precursor (EC 3.1.6.4) (N- acetylgalactosamine-6-sulfate sulfatase) (Galactose-6-sulfate sulfatase) (GalNAc6S sulfatase) (Chondroitinsulfatase) (Chondroitinase). [Source:Uniprot/SWISSPROT;Acc:P34059]	Orthologue	Gastero	N-acetylgalactosamine-6-sulfatase precursor (EC 3.1.6.4) (N- acetylgalactosamine-6-sulfate sulfatase) (Galactose-6-sulfate sulfatase) (GalNAc6S sulfatase) (Chondroitinsulfatase) (Chondroitinase). [Source:Uniprot/SWISSPROT;Acc:P34059]	GALNS	Cluster 1c	Up Fsh Tri insensitive	Up Fsh	Up Fsh, Lh	-	Cluster 2 - Up at day 7	glycosaminoglycan metabolic process (0030203)	0008152;0030203;0008150;0006022;0009308;0034641;0006807;0044237;0009987;0044262;0005975;0044238;0005976;0043170	N-acetylgalactosamine-4-sulfatase activity (0003943);calcium ion binding (0005509);N-acetylgalactosamine-6-sulfatase activity (0043890)	0003824;0008484;0003943;0005509;0016787;0043890;0046872;0003674;0016788;0043169;0043167;0005488	lysosome (0005764)	0005575;0005764;0000323;0005773;0043231;0043227;0043226;0043229;0044424;0044464;0005623;0005622;0044444;0005737	10.77	9.89	9.66	9.91	10.1	10.58	10.99	10.75	10.84	10.61	11.18	10.95	9.39	9.81	10.32	9.99	10.07	10.31	10.38	10.66	10.64	11.22	10.82	10.73
ID_7158	tcac0004.o.05	-	-	Highly similar	Mus musculus	Novel KRAB box and zinc finger, C2H2 type domain containing protein	-	Cluster 3	UP Fsh only in the presence of Tri	-	­	-		-	-	-	-	-	-	8.11	7.93	7.31	8.57	8.3	7.99	7.89	7.77	7.95	7.67	7.87	8.2	7.52	7.56	7.77	7.75	7.55	7.72	8.08	8.3	8.11	8.62	8.11	8.44
ID_753	tcba0020.m.22	im:6899804	Hypothetical protein LOC641574 [Source:RefSeq_peptide;Acc:NP_001032661]	Highly similar	Danio rerio	Novel protein similar to vertebrate acyl-CoA thioesterase 11 (ACOT11, zgc:113011)	im:6899804	Cluster 1b	Up Fsh Tri sensitive	-	­	A-Spermatogonia		biological_process (0008150)	8150	-	-	cellular_component (0005575)	5575	5.95	6.2	6.11	6.01	5.99	6.23	6.49	6.75	7.82	7.07	6.45	6.53	6.22	6.21	6.08	6.15	6.31	6.33	6.48	6.22	6.54	6.36	6.41	6.65
ID_1366	tcbk0013.j.13	si:dkey-31f5.9	Novel protein similar to vertebrate solute carrier family 26 (Fragment). [Source:Uniprot/SPTREMBL;Acc:Q1L977]	Orthologue	Danio	Novel protein similar to vertebrate solute carrier family 26 (Fragment). [Source:Uniprot/SPTREMBL;Acc:Q1L977]	si:dkey-31f5.9	Cluster 1b	Up Fsh Tri sensitive	Up Fsh, Lh	Up Fsh, Lh	Somatic Up Stage8	Cluster 2 - Up at day 7	sulfate transport (0008272)	0006810;0008272;0051234;0008150;0051179;0015698;0006820;0006811	secondary active sulfate transmembrane transporter activity (0008271)	0005215;0008271;0003674;0015116;0015103;0008509;0015075;0022891;0022857;0022892;0015291;0022804	integral to membrane (0016021)	0016020;0016021;0044464;0005575;0005623;0031224;0044425	6.84	7.75	6.95	6.87	7.07	8.11	9.74	9.13	9.47	9.58	9.6	9.44	5.72	5.79	5.3	6.47	5.2	5.05	6.16	5.9	5.7	5.48	5.38	5.13
ID_9171	1RT85J03_B_E02	NFKB1	Nuclear factor NF-kappa-B p105 subunit (DNA-binding factor KBF1) (EBP- 1) [Contains: Nuclear factor NF-kappa-B p50 subunit]. [Source:Uniprot/SWISSPROT;Acc:P19838]	Orthologue	Gastero	Nuclear factor NF-kappa-B p105 subunit (DNA-binding factor KBF1) (EBP- 1) [Contains: Nuclear factor NF-kappa-B p50 subunit]. [Source:Uniprot/SWISSPROT;Acc:P19838]	NFKB1	Cluster 5	Down Fsh Tri insensitive	Down Fsh, Lh	­	-		transcription from RNA polymerase II promoter (0006366);apoptosis (0006915);anti-apoptosis (0006916);inflammatory response (0006954);signal transduction (0007165);response to oxidative stress (0006979);negative regulation of interleukin-12 biosynthetic process (0045083);negative regulation of transcription, DNA-dependent (0045892);positive regulation of transcription from RNA polymerase II promot…	0006355;0006366;0006915;0006916;0006954;0007165;0045941;0006350;0006979;0045083;0045892;0045944;0046688;0006139;0044237;0008152;0008150;0009987;0044238;0034961;0034645;0009059;0009058;0043170;0044249;0044260;0034960;0043283;0043284;0010467;0045449;0010468;0060255;0019222;0050789;0065007;0010556;0009889;0019219;0031323;0050794;0031326;0051252;0006351;0032774;0016070;0012501;0008219;0016265;0032502…	transcription factor activity (0003700);double-stranded DNA binding (0003690);actin binding (0003779);transcription activator activity (0016563);specific transcriptional repressor activity (0016566);heat shock protein binding (0031072);protein homodimerization activity (0042803);sequence-specific DNA binding (0043565)	0003700;0005515;0003677;0003690;0003779;0016563;0016566;0031072;0042803;0043565;0046983;0003676;0005488;0003674;0043566;0030528;0008092;0016564;0042802;0001071	nucleoplasm (0005654);cytosol (0005829);protein complex (0043234)	0005634;0005654;0005737;0005829;0043234;0043231;0043227;0043226;0005575;0043229;0044424;0044464;0005623;0005622;0044428;0044446;0044422;0031981;0070013;0043233;0031974;0044444;0032991	8.1	7.91	8.77	7.4	7.86	7.97	7.83	7.34	7.04	7.11	7.47	7.24	8.04	7.92	8.42	8.18	8.21	7.7	7.27	7.75	7.66	8.02	7.66	7.41
ID_3450	tcac0005.l.02	NDPKZ3	Nucleoside diphosphate kinase-Z3 [Source:RefSeq_peptide;Acc:NP_571003]	Orthologue	Danio	Nucleoside diphosphate kinase-Z3 [Source:RefSeq_peptide;Acc:NP_571003]	ndpkz3	Cluster 1b	Up Fsh Tri sensitive	Up Fsh, Lh	­	Somatic		GTP biosynthetic process (0006183);UTP biosynthetic process (0006228);CTP biosynthetic process (0006241);apoptosis (0006915);induction of apoptosis (0006917)	0006183;0006228;0006241;0006915;0006917;0009117;0009206;0009145;0006164;0006163;0006753;0055086;0006139;0044237;0008152;0008150;0009987;0044238;0009165;0009142;0009141;0009144;0009152;0009150;0009259;0009260;0009201;0009199;0009205;0046039;0009209;0009208;0009147;0006220;0009218;0009220;0006221;0046051;0046036;0012501;0008219;0016265;0032502;0012502;0043068;0043067;0050793;0050789;0065007;0050794…	nucleoside diphosphate kinase activity (0004550);ATP binding (0005524);magnesium ion binding (0000287)	0000166;0004550;0005524;0016301;0016740;0000287;0005488;0003674;0046872;0043167;0016776;0016772;0003824;0019205;0032559;0030554;0017076;0032555;0032553;0043169;0001883;0001882;0035639	cytosol (0005829)	0005829;0044444;0044424;0044464;0005575;0005623;0005622;0005737	7.21	7.83	7.68	7.77	7.46	7.73	8.11	8.31	8.55	8.5	8.78	8.61	7.79	7.44	7.43	7.45	7.37	7.42	7.78	7.7	7.75	7.45	7.69	7.96
ID_3021	tcay0038.l.22	ODC1	Ornithine decarboxylase (EC 4.1.1.17) (ODC). [Source:Uniprot/SWISSPROT;Acc:P11926]	Orthologue	Gastero	Ornithine decarboxylase (EC 4.1.1.17) (ODC). [Source:Uniprot/SWISSPROT;Acc:P11926]	ODC1	Cluster 3	Up Fsh Tri insensitive	Up Fsh	­	Somatic+Gonia		kidney development (0001822);positive regulation of cell proliferation (0008284);putrescine biosynthetic process (0009446)	0001822;0006596;0008284;0006595;0009446;0048513;0048856;0032502;0008150;0048731;0007275;0032501;0001655;0006576;0006575;0006519;0044237;0008152;0009987;0044238;0009308;0034641;0006807;0042401;0009309;0044271;0044249;0009058;0042398;0042127;0050794;0050789;0065007;0048522;0048518;0048523;0048519;0009445;0072001;0019752;0043436;0006082;0044281;0042180;0044106;0006520;0008652;0046394;0016053;0044283	ornithine decarboxylase activity (0004586);protein binding (0005515)	0004586;0005515;0016829;0003824;0016831;0003674;0016830;0005488	nucleolus (0005730);cytosol (0005829)	0005575;0005634;0005730;0005737;0005829;0043231;0043227;0043226;0043229;0044424;0044464;0005623;0005622;0043232;0043228;0044428;0044446;0044422;0031981;0070013;0043233;0031974;0044444	7.35	6.57	6.71	7.79	6.96	6.9	7.4	7.52	7.92	8.12	7.81	7.29	7.19	7.06	6.68	7.09	7.18	7.29	7.67	7.77	7.56	7.64	7.53	7.67
ID_224	tcay0025.d.21	-	-	Highly similar	Oncorhynchus mykiss	Plasminogen	-	Cluster 1c	Up Fsh Tri sensitive	Up Fsh, Lh	­	Somatic Up Stage8	Cluster 2 - Up at day 7	-	-	-	-	-	-	7.21	6.74	6.53	6.17	6.74	7.11	7.51	7.46	7.43	8.1	7.45	7.55	6.37	6.68	6.61	6.44	6.36	6.2	6.95	7.03	7.53	7.11	6.88	7.11
ID_3649	1RT41K06_C_F03	-	-	Highly similar	Danio rerio	Pleiotrophin 1 (Midkine-related growth factor) (Midkine-related growth factor Mdk1)	-	Cluster 2a	Up Fsh Tri insensitive	Up Fsh	Up Fsh	Somatic	Cluster 3 - Up at day 14	neural tube formation (0001841)	0001841;0001838;0016331;0002009;0009653;0032502;0008150;0048856;0048598;0009790;0007275;0032501;0035239;0035295;0021915;0007399;0048731;0043009;0009792;0072175;0035148;0048646;0060562;0048729;0009888;0060429	growth factor activity (0008083)	0008083;0005102;0005515;0005488;0003674	-	-	8.46	9.49	9.71	8.89	8.98	8.8	9.5	9.46	10.33	10.33	9.94	10.16	9.63	9.73	9.25	9.33	9.71	10.2	10.17	9.98	10.52	10.1	10.19	10.4
ID_4329	tcba0013.j.09	GFRA4 (1 of 2);RNF144A (2 of 2);TRAF3IP2 (1 of 2);SRCRB4D;FAM110B;CCND1;SLC39A11	GDNF family receptor alpha-4 precursor (GFR-alpha-4) (Persephin receptor). [Source:Uniprot/SWISSPROT;Acc:Q9GZZ7];Probable E3 ubiquitin-protein ligase RNF144A (EC 6.3.2.-) (RING finger protein 144A) (Ubiquitin-conjugating enzyme 7-interacting protein 4) (UbcM4-interacting protein 4). [Source:Uniprot/SWISSPROT;Acc:P50876];Adapter protein CIKS (Connection to IKK and SAPK/JNK) (TRAF3- interacting pro…	Highly similar	Fugu rubripes	Pol polyprotein (Fragment)	RNF144A (2 of 2);TRAF3IP2 (1 of 2);SRCRB4D;FAM110B;CCND1;SLC39A11	Cluster 5	Down Fsh Tri insensitive	-	­	Meiotic/Postmeiotic+ Stage8		-	-	-	-	-	-	8.2	7.68	7.99	8.47	7.95	8.2	7.5	7.92	6.87	7.83	7.6	7.89	8.32	7.8	7.97	7.66	8.41	8.24	7.37	7.52	7.48	7.56	7.49	7.07
ID_2527	tcav0005.l.21	CPVL	Probable serine carboxypeptidase CPVL precursor (EC 3.4.16.-) (Carboxypeptidase, vitellogenic-like) (Vitellogenic carboxypeptidase- like protein) (VCP-like protein) (HVLP). [Source:Uniprot/SWISSPROT;Acc:Q9H3G5]	Orthologue	Oryzias	Probable serine carboxypeptidase CPVL precursor (EC 3.4.16.-) (Carboxypeptidase, vitellogenic-like) (Vitellogenic carboxypeptidase- like protein) (VCP-like protein) (HVLP). [Source:Uniprot/SWISSPROT;Acc:Q9H3G5]	CPVL	Cluster 1c	Up Fsh Tri sensitive	Up Lh	­	-		proteolysis (0006508)	0006508;0044267;0019538;0043170;0008152;0008150;0044238;0044260;0044237;0009987	serine-type carboxypeptidase activity (0004185)	0004180;0004185;0008233;0008238;0070011;0016787;0003824;0003674;0070008;0008236;0017171	-	-	8.22	8.01	7.9	7.23	8.46	8.38	8.93	8.5	8.69	8.95	8.95	8.5	7.52	8.05	7.96	7.54	8.06	8.01	8.29	8.16	8.02	8.52	8.49	8.53
ID_3135	1RT83H14_D_D07	A3KQK1_DANRE	Novel protein similar to human tachykinin, 1 (Substance K, substance P, neurokinin 1, neurokinin 2, neuromedin L, neurokinin alpha, neuropeptide K, neuropeptide gamma) (TAC1). [Source:Uniprot/SPTREMBL;Acc:A3KQK1]	Orthologue	Gastero	Protachykinin 1 precursor (PPT) [Contains: Substance P; Neurokinin A (NKA) (Substance K) (Neuromedin L); Neuropeptide K (NPK); Neuropeptide gamma; C-terminal-flanking peptide]. [Source:Uniprot/SWISSPROT;Acc:P20366]	A3KQK1_DANRE	Cluster 2a	Up Fsh Tri insensitive	Up Fsh	Up Fsh	Somatic Up Stage8		elevation of cytosolic calcium ion concentration (0007204);tachykinin signaling pathway (0007217);neuropeptide signaling pathway (0007218);synaptic transmission (0007268);insemination (0007320);detection of abiotic stimulus (0009582);inflammatory response (0006954);sensory perception of pain (0019233);response to pain (0048265)	0007204;0007217;0007218;0007268;0007320;0009582;0006954;0019233;0048265;0006952;0006950;0050896;0008150;0009611;0009605;0051480;0006874;0006875;0030003;0006873;0050801;0048878;0042592;0065008;0065007;0055082;0019725;0009987;0055080;0055065;0030005;0055066;0055074;0007186;0007166;0007165;0007154;0050794;0050789;0007267;0019226;0050877;0003008;0032501;0048609;0022414;0000003;0032504;0007620;0007618…	-	-	extracellular space (0005615);axon (0030424);cell soma (0043025)	0005576;0005615;0030424;0043025;0005575;0044421;0043005;0042995;0044464;0005623;0044297	6.42	5.63	5.91	5.81	5.4	5.66	6.79	6.93	7	6.69	7.36	7.5	6.13	5.91	5.89	6.08	5.8	6.12	7.01	7.09	7.15	6.73	6.79	7.14
ID_4780	1RT137I03_A_E02	PSMD1	26S proteasome non-ATPase regulatory subunit 1 (26S proteasome regulatory subunit RPN2) (26S proteasome regulatory subunit S1) (26S proteasome subunit p112). [Source:Uniprot/SWISSPROT;Acc:Q99460]	Orthologue	Danio	Proteasome (prosome, macropain) 26S subunit, non-ATPase, 1 [Source:RefSeq_peptide;Acc:NP_957478]	PSMD1	Cluster 1c	Up Fsh Tri insensitive	Up Fsh	Up Fsh, Lh	-	Cluster 2 - Up at day 7	regulation of protein catabolic process (0042176);anaphase-promoting complex-dependent proteasomal ubiquitin-dependent protein catabolic process (0031145);negative regulation of ubiquitin-protein ligase activity during mitotic cell cycle (0051436);positive regulation of ubiquitin-protein ligase activity during mitotic cell cycle (0051437)	0042176;0031145;0051436;0051437;0043161;0006511;0019941;0043632;0044265;0009057;0009056;0008152;0008150;0043170;0044248;0044237;0009987;0044260;0051603;0006508;0044267;0019538;0044238;0044257;0030163;0043285;0043283;0010498;0009894;0019222;0050789;0065007;0051246;0060255;0051439;0022402;0007049;0051438;0051340;0050790;0065009;0000278;0051444;0051352;0043086;0051443;0051351;0043085;0080090;0044093…	enzyme regulator activity (0030234);protein binding (0005515)	0005488;0030234;0005515;0003674	cytosol (0005829);proteasome regulatory particle (0005838)	0000502;0005829;0043234;0005838;0032991;0005575;0044424;0044464;0005623;0005622;0044444;0005737;0022624	8.06	7.46	7.55	7.06	7.94	7.72	8.31	8.05	8.29	8.06	8.48	8.04	6.92	7.68	7.54	7.61	7.63	7.73	7.94	7.72	7.67	8.24	7.88	8.14
ID_2520	tcbk0057.j.03	PSMA4	Proteasome (prosome, macropain) subunit, alpha type, 4 [Source:RefSeq_peptide;Acc:NP_999862]	Orthologue	Gastero	Proteasome subunit alpha type 4 (EC 3.4.25.1) (Proteasome component C9) (Macropain subunit C9) (Multicatalytic endopeptidase complex subunit C9) (Proteasome subunit L). [Source:Uniprot/SWISSPROT;Acc:P25789]	psma4	Down Fsh	Down Fsh Tri sensitive	-	­	-		anaphase-promoting complex-dependent proteasomal ubiquitin-dependent protein catabolic process (0031145);negative regulation of ubiquitin-protein ligase activity during mitotic cell cycle (0051436);positive regulation of ubiquitin-protein ligase activity during mitotic cell cycle (0051437)	0006511;0031145;0051436;0051437;0019941;0043632;0044265;0009057;0009056;0008152;0008150;0043170;0044248;0044237;0009987;0044260;0051603;0006508;0044267;0019538;0044238;0044257;0030163;0043285;0043283;0043161;0010498;0051439;0022402;0007049;0051438;0051340;0050790;0065009;0065007;0000278;0051444;0051352;0043086;0051443;0051351;0043085;0044093;0019222;0050789;0044092;0031396;0031399;0032268;0031323…	threonine-type endopeptidase activity (0004298);identical protein binding (0042802)	0004175;0004298;0008233;0016787;0042802;0070011;0003824;0003674;0070003;0005515;0005488	nucleus (0005634);cytosol (0005829);proteasome core complex (0005839)	0005634;0005737;0005829;0005839;0043234;0043231;0043227;0043226;0005575;0043229;0044424;0044464;0005623;0005622;0044444;0032991;0000502	9.85	9.56	9.19	9.92	9.34	9.79	9.24	8.74	9.14	9	8.63	8.78	8.48	9.15	9.48	9.09	9.06	9.37	9.56	9.4	8.98	9.58	9.39	9.39
ID_4435	tcav0001.k.22	PURG	Purine-rich element-binding protein gamma. [Source:Uniprot/SWISSPROT;Acc:Q9UJV8]	Highly similar	Mus musculus	Purine-rich element-binding protein gamma	PURG	Cluster 5	Down Fsh only in presence of Tri	-	­	-		-	-	DNA binding (0003677)	0003677;0003676;0005488;0003674	nucleus (0005634)	0005634;0043231;0043227;0043226;0005575;0043229;0044424;0044464;0005623;0005622	8.56	8.57	8.26	8.3	8.36	8.67	8.92	8.33	7.98	8.65	8.24	8.59	8.57	8.54	8.93	8.44	8.54	8.89	7.31	8.29	8.01	8.08	8.3	7.38
ID_5246	1RT65F10_D_C05	-	-	Similar	Sparus aurata	Putative uncharacterized protein	-	Cluster 1c	Up Fsh Tri sensitive	Up Fsh, Lh	­	Somatic Down Stage8		-	-	-	-	-	-	12.88	12.56	12.59	12.21	12.67	13.18	13.55	13.18	13.56	13.41	13.41	13.08	12.13	12.67	12.39	12.62	12.34	12.32	13.55	13.18	12.56	13.29	12.95	12.89
ID_197	tcaa0002.k.19	LOC555552	-	Weakly similar	Burkholderia vietnamiensis (strain G4 / LMG 22486)	Putative uncharacterized protein	LOC555552	Cluster 1c	Up Fsh Tri sensitive	Up Fsh	­	Somatic		-	-	-	-	-	-	10.83	10.3	10.33	9.35	10.37	10.59	11.29	10.91	11.36	11.26	11.45	11.14	10.08	10.09	10.29	10.46	10.11	9.97	10.08	10.72	10.18	10.59	10.83	11.04
ID_3005	1RT142J07_B_E04	-	-	Highly similar	Danio rerio	Putative uncharacterized protein (Fragment)	-	Cluster 1c	Up Fsh Tri sensitive	-	­	Somatic	Cluster 2 - Up at day 7	-	-	-	-	-	-	7.52	7.28	7.61	6.96	7.66	7.64	7.91	8.04	8.42	8.24	8.05	7.92	7.06	7.58	7.17	7.44	7.15	7.29	7.98	7.52	7.48	7.74	7.31	7.74
ID_1427	tcbk0025.m.03	-	-	Highly similar	Xenopus tropicalis	Putative uncharacterized protein (Fragment)	-	Cluster 1b	Up Fsh Tri sensitive	Up Fsh, Lh	­	Somatic Up Stage8		-	-	-	-	-	-	6.41	6.66	6.9	6.34	6.54	6.41	7.16	7.21	7.35	7	7.15	7.26	6.68	6.38	6.2	6.71	6.76	6.39	6.75	6.76	6.9	6.3	6.86	6.56
ID_4578	tcac0006.l.07	AKT1	RAC-alpha serine/threonine-protein kinase (EC 2.7.11.1) (RAC-PK-alpha) (Protein kinase B) (PKB) (C-AKT). [Source:Uniprot/SWISSPROT;Acc:P31749]	Probable Orthologue	Gastero	RAC-gamma serine/threonine-protein kinase (EC 2.7.11.1) (RAC-PK-gamma) (Protein kinase Akt-3) (Protein kinase B, gamma) (PKB gamma) (STK-2). [Source:Uniprot/SWISSPROT;Acc:Q9Y243]	AKT1	Cluster 5	Down Fsh Tri insensitive	-	­	-		-	-	-	-	-	-	7.36	7.17	7.11	6.72	7.28	7.01	7.17	6.97	6.55	6.51	6.55	6.91	7.44	7.6	7.24	7.62	7.48	7.21	6.71	6.91	6.78	7.29	7.11	6.62
ID_1014	tcad0009.h.16	RHAG	Rhesus blood group-associated glycoprotein (Rhesus blood group- associated ammonia channel) (Erythrocyte plasma membrane 50 kDa glycoprotein) (Rh50A) (CD241 antigen). [Source:Uniprot/SWISSPROT;Acc:Q02094]	Orthologue	Gastero	Rhesus blood group-associated glycoprotein (Rhesus blood group- associated ammonia channel) (Erythrocyte plasma membrane 50 kDa glycoprotein) (Rh50A) (CD241 antigen). [Source:Uniprot/SWISSPROT;Acc:Q02094]	RHAG	Cluster 4	UP Fsh only in the presence of Tri	-	­	Somatic Up Stage8	Cluster 3 - Up at day 14	cellular ion homeostasis (0006873);blood circulation (0008015);ammonium transport (0015696)	0006810;0006873;0008015;0015696;0008150;0051234;0051179;0050801;0048878;0042592;0065008;0065007;0055082;0019725;0009987;0003013;0003008;0032501;0015695;0006812;0006811	ammonium transmembrane transporter activity (0008519);ankyrin binding (0030506);phosphopantetheine binding (0031177)	0003674;0008519;0030506;0031177;0015101;0008324;0015075;0022891;0022857;0005215;0022892;0022890;0008092;0005515;0005488;0019842;0072341;0016597;0031406;0043176	integral to plasma membrane (0005887)	0016020;0016021;0005886;0005887;0005575;0044464;0005623;0031224;0044425;0031226;0044459;0071944	6.28	6.28	6.4	6.15	6.53	6.21	6.75	6.06	6.58	6.65	6.72	6.49	6.52	6.77	6.68	6.58	6.82	6.79	7.15	6.94	7.13	7.39	7.78	7.89
ID_741	tcba0020.n.06	GLRX	Glutaredoxin-1 (Thioltransferase-1) (TTase-1). [Source:Uniprot/SWISSPROT;Acc:P35754]	Orthologue	Gastero	Rho-related BTB domain-containing protein 3. [Source:Uniprot/SWISSPROT;Acc:O94955]	GLRX	Cluster 2a	Up Fsh Tri insensitive	-	­	Somatic+Gonia		protein localization (0008104)	0008104;0008150;0033036;0051179	GTPase activity (0003924);protein binding (0005515)	0003924;0005515;0017111;0016462;0016818;0016817;0016787;0003824;0003674;0005488	basement membrane (0005604);nucleus (0005634)	0005604;0005634;0044420;0044421;0005575;0005576;0031012;0005578;0043231;0043227;0043226;0043229;0044424;0044464;0005623;0005622	8.82	8.66	8.84	8.44	8.43	8.61	9.15	9.28	10	9.46	9.34	9.59	8.9	9	8.53	8.82	8.98	8.86	9.48	9.38	9.76	9.28	9.35	9.74
ID_511	tcay0003.m.23	RBM47	RNA-binding protein 47 (RNA-binding motif protein 47). [Source:Uniprot/SWISSPROT;Acc:A0AV96]	Orthologue	Gastero	RNA-binding protein (FLJ20273), transcript variant 1, mRNA [Source:RefSeq_dna;Acc:NM_001098634]	RBM47	Cluster 2b	Up Fsh Tri insensitive	-	­	Somatic		-	-	nucleotide binding (0000166);RNA binding (0003723)	0000166;0003676;0003723;0005488;0003674	nucleus (0005634)	0005634;0043231;0043227;0043226;0005575;0043229;0044424;0044464;0005623;0005622	7.32	7.29	7.24	6.09	7.04	6.79	8.01	7.91	8.48	7.35	8.1	7.63	7.62	7.26	7.4	6.93	7.6	6.98	7.44	7.84	7.57	7.85	7.59	8.03
ID_4284	tcbk0048.j.18	RBM47	RNA-binding protein 47 (RNA-binding motif protein 47). [Source:Uniprot/SWISSPROT;Acc:A0AV96]	Orthologue	Gastero	RNA-binding protein (FLJ20273), transcript variant 1, mRNA [Source:RefSeq_dna;Acc:NM_001098634]	RBM47	Cluster 2b	Up Fsh Tri insensitive	-	­	-		-	-	nucleotide binding (0000166);RNA binding (0003723)	0000166;0003676;0003723;0005488;0003674	nucleus (0005634)	0005634;0043231;0043227;0043226;0005575;0043229;0044424;0044464;0005623;0005622	7.76	8.2	8.8	6.11	8.29	7.68	9.71	8.79	9.28	8.55	9.29	8.82	8.41	7.81	7.99	7.91	8.45	7.88	8.08	8.73	8.03	8.39	8.99	8.87
ID_9180	tcbk0048.m.21	FCF1	rRNA-processing protein FCF1 homolog. [Source:Uniprot/SWISSPROT;Acc:Q9Y324]	Orthologue	Gastero	rRNA-processing protein FCF1 homolog. [Source:Uniprot/SWISSPROT;Acc:Q9Y324]	FCF1	Cluster 5	Down Fsh Tri insensitive	-	­	-		rRNA processing (0006364)	0008150;0006364;0042254;0016072;0034660;0016070;0006139;0044237;0008152;0009987;0044238;0034960;0043283;0043170;0044260;0034470;0006396;0010467;0006996;0016043;0022613;0034641;0006807;0090304;0071843;0044085;0071840;0071841;0071842	molecular_function (0003674)	3674	nucleus (0005634)	0005575;0005634;0043231;0043227;0043226;0043229;0044424;0044464;0005623;0005622	6.98	6.72	7.45	6.94	6.95	7.16	6.94	6.38	6.98	5.7	6.11	6.41	6.84	6.93	6.95	7.69	7.32	6.9	6.08	6.34	6.51	7.04	6.77	6.45
ID_5753	1RT154J04_D_E02	YWHAQB	Tyrosine 3-monooxygenase/tryptophan 5-monooxygenase activation protein, theta polypeptide b [Source:RefSeq_peptide;Acc:NP_958892]	Probable Orthologue	Gastero	Serine/threonine-protein kinase 3 (EC 2.7.11.1) (STE20-like kinase MST2) (MST-2) (Mammalian STE20-like protein kinase 2) (Serine/threonine-protein kinase Krs-1). [Source:Uniprot/SWISSPROT;Acc:Q13188]	ywhaqb	Cluster 4	Up Fsh only in the presence of Tri	-	­	-		protein amino acid phosphorylation (0006468);apoptosis (0006915);protein kinase cascade (0007243);positive regulation of apoptosis (0043065)	0006468;0006915;0007165;0007243;0043065;0016310;0006796;0006793;0044237;0008152;0008150;0009987;0043687;0006464;0043412;0043283;0043170;0044267;0019538;0044238;0044260;0012501;0008219;0016265;0032502;0007154;0050794;0050789;0065007;0007242;0042981;0043067;0050793;0043068;0048522;0048518;0048523;0048519;0051094;0051716;0050896;0023052;0023014;0035556;0010941;0010942	magnesium ion binding (0000287);protein serine/threonine kinase activity (0004674);ATP binding (0005524);protein dimerization activity (0046983)	0000166;0000287;0004672;0004674;0005515;0005524;0016301;0016740;0046872;0046983;0005488;0003674;0043167;0016772;0003824;0016773;0032559;0030554;0017076;0032555;0032553;0043169;0001883;0001882;0035639	nucleus (0005634);cytoplasm (0005737)	0005634;0005737;0043231;0043227;0043226;0005575;0043229;0044424;0044464;0005623;0005622	10	10.38	10.4	10.39	10.28	10.16	10.17	10.47	10.39	10.2	10.31	10.68	10.49	10.87	10.38	10.29	10.42	10.29	11.03	11.04	11.17	10.76	11.25	10.99
ID_6050	1RT67D22_D_B11	-	-	Highly similar	Danio rerio	Si:dkey-21k10.1 protein (Novel protein similar to vertebrate protein tyrosine phosphatase, receptor type, F) (PTPRF)	-	Cluster 2a	Up Fsh Tri sensitive	Up Fsh, Lh	Up Fsh	-		protein amino acid dephosphorylation (0006470)	0006470;0016311;0006796;0006793;0044237;0008152;0008150;0009987;0043687;0006464;0043412;0043283;0043170;0044267;0019538;0044238;0044260	protein tyrosine phosphatase activity (0004725);receptor activity (0004872)	0004725;0004872;0016787;0016791;0004721;0042578;0016788;0003824;0003674;0004871;0060089	-	-	6.35	7.39	7.47	7.42	7.28	6.88	8.08	7.94	7.91	8.15	8.1	8.06	7.75	7.76	7.38	7.39	8.05	6.95	7.72	7.53	7.9	7.39	7.87	7.69
ID_4560	tcbk0048.o.16	-	-	Orthologue	Danio	Smoothelin-b (Fragment). [Source:Uniprot/SPTREMBL;Acc:Q29VH6]	SMTN	Cluster 1a	Up Fsh Tri sensitive	Up Fsh	­	Somatic	Cluster 3 - Up at day 14	-	-	-	-	-	-	6.81	6.52	6.73	6.06	6.72	6.43	7.82	7.62	7.1	6.89	7.4	7.61	6.77	6.46	6.62	6.75	6.9	6.21	6.45	6.57	6.3	6.82	6.79	6.62
ID_5562	tcac0003.k.04	SLC25A5	Solute carrier family 25 alpha, member 5 [Source:RefSeq_peptide;Acc:NP_775354]	Orthologue	Gastero	Solute carrier family 25 member 43. [Source:Uniprot/SWISSPROT;Acc:Q8WUT9]	slc25a5	Cluster 2a	Up Fsh Tri insensitive	Up Fsh, Lh	­	Somatic		transport (0006810)	0006810;0051234;0008150;0051179	transporter activity (0005215);binding (0005488)	0005215;0005488;0003674	mitochondrial inner membrane (0005743);integral to membrane (0016021)	0005739;0005743;0016020;0016021;0043231;0043227;0043226;0005575;0043229;0044424;0044464;0005623;0005622;0044444;0005737;0019866;0031090;0044422;0031967;0031975;0044446;0031966;0044429;0005740;0031224;0044425	10.68	10.99	11.04	11.13	10.94	11.11	11.4	11.44	11.62	11.63	11.79	11.71	11.08	11.22	10.88	11.19	10.96	10.9	11.38	11.62	11.54	11.44	11.54	11.54
ID_1064	tcay0036.l.01	SLC9A3R1 (1 of 2)	Ezrin-radixin-moesin-binding phosphoprotein 50 (EBP50) (Na(+)/H(+) exchange regulatory cofactor NHE-RF) (NHERF-1) (Regulatory cofactor of Na(+)/H(+) exchanger) (Sodium-hydrogen exchanger regulatory factor 1) (Solute carrier family 9 isoform A3 regulatory	Highly similar	Danio rerio	Solute carrier family 9 (Sodium/hydrogen exchanger), isoform 3 regulatory factor 2	SLC9A3R1 (1 of 2)	Cluster 1b	Up Fsh Tri sensitive	Up Fsh, Lh	­	-		-	-	protein binding (0005515)	0005515;0005488;0003674	-	-	5.79	6.45	6.12	6.42	6.08	6.08	7.1	6.77	7.42	6.47	7.09	6.8	6.14	6.26	6.26	6.05	6.19	5.82	6.5	6.65	6.97	6.5	6.42	6.79
ID_5484	tcbk0056.b.11	SOML_ORYLA	Somatolactin precursor (SL). [Source:Uniprot/SWISSPROT;Acc:Q6E211]	Orthologue	Oryzias	Somatolactin precursor (SL). [Source:Uniprot/SWISSPROT;Acc:Q6E211]	SL	Cluster 4	Down Fsh Tri sensitive	-	­	-		response to peptide hormone stimulus (0043434);pigment granule aggregation in cell center (0051877)	0043434;0051877;0009725;0009719;0050896;0008150;0042221;0051905;0051650;0051649;0051234;0051179;0051641;0009987;0051656;0051640;0051648;0051875;0033059;0043473;0010033	hormone activity (0005179)	0005179;0005102;0005515;0005488;0003674	extracellular region (0005576)	0005576;0005575	8.93	8.61	8.82	8.6	8.63	8.37	8.13	8.25	8.16	7.86	8.16	8.3	9.91	10.05	10.01	9.71	10.02	10.07	9.91	10.08	10.08	9.66	9.85	9.83
ID_4950	tcad0004.l.04	SPTBN1 (1 of 2)	Spectrin beta chain, brain 1 (Spectrin, non-erythroid beta chain 1) (Beta-II spectrin) (Fodrin beta chain). [Source:Uniprot/SWISSPROT;Acc:Q01082]	Probable Orthologue	Gastero	Spectrin beta chain, brain 1 (Spectrin, non-erythroid beta chain 1) (Beta-II spectrin) (Fodrin beta chain). [Source:Uniprot/SWISSPROT;Acc:Q01082]	SPTBN1 (1 of 2)	Cluster 1c	Up Fsh Tri sensitive	Up Fsh, Lh	Up Fsh, Lh	Somatic		common-partner SMAD protein phosphorylation (0007182);SMAD protein nuclear translocation (0007184);barbed-end actin filament capping (0051016)	0007182;0007184;0051016;0006468;0016310;0006796;0006793;0044237;0008152;0008150;0009987;0043687;0006464;0043412;0043283;0043170;0044267;0019538;0044238;0044260;0007179;0007178;0007167;0007166;0007165;0007154;0050794;0050789;0065007;0000060;0006886;0015031;0006810;0051234;0051179;0045184;0008104;0033036;0046907;0051649;0051641;0006606;0006605;0017038;0051170;0006913;0051169;0051693;0030835;0030834…	actin binding (0003779);structural constituent of cytoskeleton (0005200);calmodulin binding (0005516);protein complex binding (0032403)	0003779;0005200;0005516;0005515;0032403;0008092;0005488;0003674;0005198	nucleolus (0005730);plasma membrane (0005886);spectrin (0008091);protein complex (0043234)	0005634;0005730;0005737;0005856;0005886;0008091;0043234;0016020;0030863;0043231;0043227;0043226;0005575;0043229;0044424;0044464;0005623;0005622;0043232;0043228;0044428;0044446;0044422;0031981;0070013;0043233;0031974;0044430;0044448;0044444;0005938;0030864;0015629;0032991;0071944	8.35	8.33	8.31	7.3	7.94	8.57	8.79	9.12	9.36	8.89	9.16	8.78	7.91	7.85	7.84	7.85	7.89	7.92	8.2	8.38	8.67	8.8	8.2	8.31
ID_5411	tcbk0025.d.10	TIMP2 (1 of 2)	Metalloproteinase inhibitor 2 precursor (TIMP-2) (Tissue inhibitor of metalloproteinases 2) (CSC-21K). [Source:Uniprot/SWISSPROT;Acc:P16035]	Highly similar	Oncorhynchus mykiss	Tissue inhibitor of metalloproteinase 2	TIMP2 (1 of 2)	Cluster 1c	Up Fsh Tri sensitive	Up Fsh, Lh	Up Fsh, Lh	Somatic Up Stage8	Cluster 2 - Up at day 7	-	-	-	-	-	-	6.76	6.28	6.16	6.36	6.23	6.65	6.87	7.11	6.88	6.72	7.54	7.52	6.32	5.97	6.1	6.38	5.92	6.63	6.76	6.89	6.58	6.61	6.49	6.58
ID_6163	tcav0004.f.06	Q7ZW67_DANRE	FLJ11273 protein (Fragment). [Source:Uniprot/SPTREMBL;Acc:Q7ZW67]	Highly similar	Danio rerio	Tmem106a protein (Fragment)	Q7ZW67_DANRE	Cluster 5	Down Fsh only in presence of Tri	-	­	Meiotic/Postmeiotic+ Stage8	Cluster 2 - Up at day 7	-	-	-	-	-	-	9.72	9.92	10.07	10.37	10.04	9.84	9.64	10.26	9.41	9.87	9.63	10.08	10.15	9.9	10.08	10.01	9.97	10.08	9.43	9.61	9.74	8.95	9.42	8.9
ID_808	1RT120G22_C_D11	-	-	Similar	Oncorhynchus mykiss	Toxin-1	-	Cluster 1d	Up Fsh Tri insensitive	Up Fsh, Lh	­	-		-	-	-	-	-	-	5.85	6.37	5.64	5.93	5.92	5.83	6.23	6.78	6.97	6.26	6.63	6.37	5.85	5.91	5.93	5.68	6.22	6.58	6.7	6.72	6.54	6.5	6.25	6.38
ID_3153	tcba0003.p.18	zgc:110003	Hypothetical protein LOC553769 [Source:RefSeq_peptide;Acc:NP_001018570]	Highly similar	Gallus gallus	Tumor protein D53 homolog	zgc:110003	Cluster 2b	Up Fsh Tri sensitive	Up Fsh, Lh	­	-		G2/M transition of mitotic cell cycle (0000086)	0000086;0022402;0009987;0008150;0007049;0051329;0051325;0022403;0000278	protein homodimerization activity (0042803);protein heterodimerization activity (0046982)	0005515;0042803;0046982;0005488;0003674;0042802;0046983	early endosome (0005769);perinuclear region of cytoplasm (0048471)	0005737;0005769;0048471;0044424;0044464;0005575;0005623;0005622;0005768;0043231;0043227;0043226;0043229;0044444	7.71	7.49	7.73	6.69	7.54	7.13	7.94	7.65	8.39	8.02	8.42	8.38	8.06	7.54	7.44	7.63	7.45	7.72	7.78	7.91	7.92	7.62	7.69	7.9
ID_3805	1RT34L03_B_F02	-	-	Highly similar	Oncorhynchus keta	Vasotocin-neurophysin VT 1	VT1	Cluster 1b	Up Fsh Tri sensitive	Up Fsh, Lh	Up Fsh, Lh	Somatic Up Stage8	Cluster 2 - Up at day 7	-	-	-	-	-	-	6.03	6.26	6.14	5.89	5.92	6.06	9	8.78	9.41	9.12	8.86	9.49	6.05	5.98	5.83	6	5.94	5.59	6.91	6.3	6.9	6.21	6.33	6.29
ID_1846	tcba0029.p.03	WISP1	WNT1-inducible-signaling pathway protein 1 precursor (WISP-1) (Wnt-1- induced secreted protein). [Source:Uniprot/SWISSPROT;Acc:O95388]	Orthologue	Takifugu	WNT1-inducible-signaling pathway protein 1 precursor (WISP-1) (Wnt-1- induced secreted protein). [Source:Uniprot/SWISSPROT;Acc:O95388]	WISP1	Cluster 1a	Up Fsh Tri sensitive	Up Fsh	­	Somatic Up Stage8		regulation of cell growth (0001558);cell adhesion (0007155);cell-cell signaling (0007267);Wnt receptor signaling pathway (0016055)	0001558;0007155;0007165;0007267;0016055;0040008;0050789;0065007;0008150;0050794;0009987;0022610;0007154;0007166;0051128;0051716;0050896;0023052	insulin-like growth factor binding (0005520)	0005515;0005520;0005488;0003674;0019838	extracellular region (0005576);soluble fraction (0005625)	0005576;0005625;0005575;0000267;0044464;0005623	6.94	6.95	7.52	6.75	7.3	7.37	8.62	7.8	7.4	7.48	7.72	7.94	7.29	7.05	7.23	7.66	7.35	6.89	7.55	7.6	7.51	7.35	7.52	7.45
ID_9020	tcay0019.j.04	SLC30A1	Zinc transporter 1 (ZnT-1) (Solute carrier family 30 member 1). [Source:Uniprot/SWISSPROT;Acc:Q9Y6M5]	Orthologue	Gastero	Zinc transporter 1 (ZnT-1) (Solute carrier family 30 member 1). [Source:Uniprot/SWISSPROT;Acc:Q9Y6M5]	SLC30A1	Cluster 4	UP Fsh only in the presence of Tri	Up Fsh	Up Fsh, Lh	Somatic Down Stage8	Cluster 4 - Down at day 7, Up at day 14	zinc ion transport (0006829);in utero embryonic development (0001701);cellular zinc ion homeostasis (0006882)	0006812;0006829;0001701;0006882;0006810;0006811;0043009;0009792;0009790;0032502;0008150;0007275;0032501;0051234;0051179;0000041;0030001;0030005;0030003;0006873;0050801;0048878;0042592;0065008;0065007;0055082;0019725;0009987;0055080;0055066;0055069;0070838;0072511;0072507;0072503	zinc ion transmembrane transporter activity (0005385);zinc ion binding (0008270)	0005385;0008324;0008270;0015082;0022890;0015075;0022891;0022857;0005215;0003674;0022892;0046915;0046873;0046914;0043169;0043167;0005488;0046872;0072509	plasma membrane (0005886);integral to membrane (0016021)	0016020;0005886;0016021;0044464;0005575;0005623;0031224;0044425;0071944	8.99	8.7	8.49	8.25	8.63	8.85	8.59	8.84	9.18	8.47	8.75	8.62	8.53	8.18	8.29	8.96	8.74	8.74	9.17	8.9	9.3	9.35	9.44	9.46
